# Supplementary material for: Cold Exposure Regulates Hepatic Glycogen and Lipid Metabolism in Newborn Goats
Source: Int J Mol Sci. 2023 Sep 20;24(18):14330. doi: 10.3390/ijms241814330 (PMC10531685; doi:10.3390/ijms241814330)
Supplement: Supplementary file 1 [file ijms-24-14330-s001.zip › supplementary files/Table S1.xlsx]

## Sheet: Sheet1
Table S1. Effects of cold exposure on plasma parameters of newborn goats
Plasma parameters	RT group (n = 4)	COLD group (n = 4)
ALB (g/L)	26.56 ± 1.93	24.45 ± 3.62
ALT (U/L)	12.10 ± 1.95	11.21 ± 2.10
AST (U/L)	67.82 ± 9.36	72.56 ± 6.40
HDL-C (mmol/L)	0.65 ± 0.15	0.54 ± 0.15
LDL-C (mmol/L)	0.41 ± 0.12	0.34 ± 0.15
