# Supplementary material for: Cold Exposure Regulates Hepatic Glycogen and Lipid Metabolism in Newborn Goats
Source: Int J Mol Sci. 2023 Sep 20;24(18):14330. doi: 10.3390/ijms241814330 (PMC10531685; doi:10.3390/ijms241814330)
Supplement: Supplementary file 1 [file ijms-24-14330-s001.zip › supplementary files/Table S2.xlsx]

## Sheet: Sheet1
Table S2. Information of differentially expressed genes
gene	RT1_FPKM	RT1_count	RT2_FPKM	RT2_count	RT3_FPKM	RT3_count	RT4_FPKM	RT4_count	COLD1_FPKM	COLD1_count	COLD2_FPKM	COLD2_count	COLD3_FPKM	COLD3_count	COLD4_FPKM	COLD4_count	Pvalue	log2FC	regulated
ENSCHIG00000009685	48.2763	2464	11.6784	563	25.5311	1542	34.9904	1694	73.5543	3619	56.0202	2817	107.945	4845	51.2378	3459	0.00574507	1.4017	up
ENSCHIG00000009686	45.2177	6838	45.3598	5753	36.3628	5794	28.2726	4286	25.2865	3431	15.2536	2287	17.2753	3183	21.3628	3397	0.000812863	1.00332	up
ENSCHIG00000026450	8.33958	90	23.6731	240	2.19451	28	0.503015	6	7.95311	82	0.942106	10	269.05	2529	0.580481	9	0.039142	2.9948	up
ENSCHIG00000010553	11.7353	254	24.0314	491	66.8971	1695	19.273	396	17.5264	370	21.0564	444	8.22889	159	10.1951	289	0.0248068	-1.23459	down
Capra_hircus_newGene_2358	3.45865	532	1.33388	159	3.29726	648	3.03241	419	0.707188	113	2.41969	266	0.570319	67	1.21688	247	0.00422976	-1.40127	down
MYO1E	5.31579	678	0.811756	100	4.28346	647	6.43681	776	13.6948	1683	7.6785	965	5.63421	632	7.17975	1211	0.0271195	1.07909	up
ENSCHIG00000013117	1.6126	138	4.2906	347	8.82313	893	1.60028	130	0.68435	57	3.18705	269	0.564643	43	0.68468	78	0.00723398	-1.88849	down
DDO	1.06257	127	0.849175	93	2.19611	302	1.70819	190	0.932556	111	0.522321	64	0.396369	44	0.652253	107	0.0202692	-1.17591	down
GJB2	5.42893	142	3.67942	91	3.99557	124	2.06512	52	7.83678	198	4.50872	116	18.697	429	10.2801	355	0.0142105	1.48735	up
ENSCHIG00000009822	1.01754	47	0.693653	30	1.32973	72	0.948839	42	2.24867	99	3.13956	142	3.21764	130	1.42456	86	0.0147506	1.33492	up
ENSCHIG00000004359	217.68	2503	224.665	2440	326.17	4436	168.119	1833	113.927	1263	151.128	1712	73.5056	743	99.6336	1515	0.00770971	-1.22528	down
CCDC198	4.52869	153	5.50518	176	3.66188	146	6.41916	206	2.25025	74	4.27977	142	0.268789	8	2.84382	127	0.0439121	-1.25009	down
RNASEL	1.65644	140	5.89255	466	1.28832	128	5.17577	412	0.423937	35	0.899645	74	0.134986	10	2.77098	307	0.0116333	-1.9645	down
Capra_hircus_newGene_8258	4.18247	107	7.57682	183	3.67616	112	5.1815	126	2.5961	64	3.57633	91	0.694797	16	2.15163	73	0.0146997	-1.42559	down
HSD17B14	23.3645	1544	50.2773	3143	10.5685	828	6.66716	416	147.535	9411	41.2502	2687	146.273	8508	99.3745	8694	0.00474892	2.01935	up
TULP2	1.93252	113	0.846526	47	3.35632	231	5.7225	316	0.556863	32	1.81907	105	0.431253	23	0.972153	75	0.00785789	-1.59803	down
RGS10	0.234899	47	1.15552	215	0.892086	208	0.705991	132	0.209829	40	0.714957	139	0.070053	13	0.273407	71	0.0276986	-1.51675	down
RNF157	1.99404	178	0.198535	17	1.41475	150	1.18819	101	10.2318	878	4.25671	375	3.75185	295	3.18284	376	0.00015728	2.18677	up
MAP34-B	2.0436	39	17.6448	319	5.73993	130	13.7044	249	1.38229	26	2.2641	43	0.695353	12	1.30302	33	2.67583e-05	-3.03194	down
ENSCHIG00000010798	4.6345	86	5.21672	91	3.2109	70	2.5863	46	1.90114	34	1.60232	30	2.20427	36	0.973147	24	0.0281119	-1.31463	down
Capra_hircus_newGene_17015	0.43851	144	0.262585	74	0.153385	60	0.854843	120	6.58752	1244	2.34991	442	7.92788	1307	5.82089	1719	1.56998e-10	3.55788	up
CYP26B1	0.212679	43	0.083042	16	0.155794	37	0.117331	22	2.56737	489	0.246994	49	0.712283	124	0.36503	96	0.000151248	2.68325	up
Capra_hircus_newGene_5136	0.122129	38	0.350967	103	0.207111	76	0	0	2.24639	669	0.727659	218	13.1097	3555	0.845784	337	0.000146899	4.61425	up
Capra_hircus_newGene_15081	3.31435	714	9.1631	1864	2.41961	621	3.97171	813	1.82777	380	2.75912	596	0.732451	137	2.05008	573	0.00376162	-1.67406	down
NSMCE4A	6.3228	1121	18.8309	3139	7.12282	1516	5.80473	981	3.23039	566	4.90779	866	0.781463	122	5.6276	1326	0.00604804	-1.72616	down
Capra_hircus_newGene_1708	7.06269	163	5.94723	130	6.06413	166	7.39125	162	10.5797	235	20.5569	467	33.2853	674	8.38466	256	0.00637545	1.53025	up
SEC16B	5.29094	648	7.7213	897	7.47897	1091	15.9158	1847	1.7197	203	7.759	936	0.259298	29	5.3133	860	0.0352469	-1.41058	down
PARVG	1.47437	301	2.08488	402	1.54515	373	1.05182	204	0.595254	118	1.14381	230	0.327083	59	0.85129	230	0.0136293	-1.28886	down
HYOU1	99.9913	11543	11.7302	1281	27.8094	3800	100.038	10953	100.795	11225	135.929	15455	166.531	16905	88.4639	13507	0.0327427	1.23402	up
RFTN1	4.03231	498	2.88245	337	1.9889	291	5.07654	595	4.47216	533	3.58494	436	21.9144	2379	4.55313	744	0.0197434	1.51508	up
UBE4A	34.4226	5370	4.52851	656	11.5004	2130	22.684	3349	55.6204	8362	32.9384	5059	18.2964	2497	40.9887	8452	0.0436243	1.05108	up
MCM2	3.33147	392	3.25731	380	7.64927	1084	8.1419	924	2.7434	327	4.38454	514	1.30542	138	2.06502	336	0.0137569	-1.14173	down
MMP11	10.2959	583	5.45883	292	14.8498	994	28.7222	1541	4.08898	223	9.82904	548	0.221607	12	2.1227	159	0.00564891	-1.92887	down
Capra_hircus_newGene_8047	0.981873	88	0.689002	49	0.88798	94	1.99889	183	0.47758	42	0.559401	55	0.194492	15	0.567321	71	0.0184477	-1.27808	down
Capra_hircus_newGene_8042	4.25774	753	3.33196	509	7.27242	1440	4.98898	851	2.52463	446	3.64571	645	1.1539	177	2.45099	610	0.0183383	-1.02225	down
ENSCHIG00000022940	3.39871	144	4.02356	161	0.721067	37	5.94874	239	6.81857	279	4.56589	191	15.815	589	86.6995	4851	0.00037941	2.96195	up
GLB1L3	0.695091	120	0.931083	152	1.12627	230	0.697667	114	0.165742	28	0.26831	46	0.23933	37	0.725717	166	0.0191828	-1.39242	down
RPF2	6.60508	226	1.83891	60	6.23298	252	7.72106	251	12.528	413	10.6706	359	10.8565	326	9.91777	448	0.0237927	1.04375	up
AQP3	3.32454	151	15.4526	660	37.6985	2017	15.7733	677	2.24631	98	3.86703	173	0.880723	36	2.56956	154	2.36175e-06	-3.07591	down
MFSD13A	6.03541	514	83.1073	6678	5.85484	590	2.81641	228	3.73899	307	5.73177	481	2.20723	166	8.70004	979	0.00324258	-2.79867	down
DUSP26	0.541589	77	0.148674	20	0.915631	153	0.380629	51	0.618795	85	0.395961	55	7.05636	874	0.242046	46	0.0113519	2.40894	up
Capra_hircus_newGene_10059	4.14472	738	4.36852	734	1.71193	361	5.3004	895	2.03898	350	2.75599	483	0.228911	36	1.95346	460	0.0197777	-1.34459	down
ENSCHIG00000010232	5.9876	155	1.6844	41	2.15366	66	3.06691	75	17.2912	430	9.52713	242	8.6864	197	7.76635	265	0.000767463	1.74228	up
RAB17	5.79477	286	52.876	2458	15.2994	891	9.9997	467	2.32329	111	4.99421	243	2.37469	103	5.33058	347	8.73308e-05	-2.85865	down
JADE2	2.80376	804	9.29886	2604	2.0084	709	2.02622	544	1.99057	542	1.44911	403	0.815102	216	2.24749	891	0.00753531	-1.68911	down
SH2D4A	6.75798	605	1.50199	127	4.91151	521	12.8892	1095	33.2686	2871	7.02046	619	5.77441	455	12.4121	1470	0.0361394	1.19488	up
Capra_hircus_newGene_10932	1.94492	248	2.04874	261	2.6043	396	1.13343	134	0.94977	120	0.623596	79	0.061653	7	0.51425	88	0.00112948	-2.08757	down
KIF22	0.913158	69	1.52576	109	10.474	927	1.64573	118	0.741253	55	3.28923	243	0.277638	19	0.306541	32	0.0291	-1.80628	down
TTC36	154.513	3357	620.768	12739	222.993	5732	152.37	3140	162.697	3408	49.6857	1064	36.5466	699	161.666	4646	0.00580886	-1.85598	down
C4orf47	1.3019	51	1.44659	54	2.81302	130	1.41706	53	0.75073	29	1.13202	44	0.578831	20	0.784341	41	0.0297314	-1.18768	down
C15orf62	8.48493	173	4.04236	78	9.6226	232	10.8631	210	3.73076	74	4.46236	90	2.19044	40	3.77834	102	0.0118106	-1.22044	down
MYBBP1A	14.7037	2419	4.1217	641	9.591	1867	17.0265	2657	31.9652	5069	18.9847	3076	30.4042	4398	23.5071	5115	0.00577328	1.31705	up
Capra_hircus_newGene_8946	3.34297	218	1.10455	68	7.14063	550	4.88965	302	0.735246	47	1.65455	106	0.263409	16	1.67766	145	0.00156146	-1.94174	down
MED6	8.98176	300	15.4098	486	7.9776	315	9.80428	311	5.89228	190	8.4248	277	2.49096	74	5.98976	265	0.0288061	-1.11096	down
ENSCHIG00000012902	61.6563	3759	22.8777	1317	26.115	1884	46.4063	2684	67.6162	3974	78.2806	4701	120.968	6482	52.4147	4223	0.0235005	1.13263	up
DCP1A	3.56754	242	0.780721	51	2.61122	210	5.15729	332	17.5291	1147	7.48548	501	10.6755	637	13.9466	1252	1.65538e-05	2.12675	up
ATP6V0A1	23.46	2320	3.16384	297	11.5032	1355	18.2701	1724	40.341	3862	28.2326	2736	25.5518	2235	17.8615	2343	0.0339999	1.07673	up
SLC39A14	137.453	10555	63.9478	4639	82.7344	7517	192.718	14036	203.736	15082	174.608	13207	459.899	31052	210.381	21368	0.0141278	1.3084	up
ZNF622	20.7373	1553	23.0201	1628	26.0017	2304	25.9038	1840	39.3088	2838	29.606	2184	70.7258	4657	48.9686	4850	0.0435207	1.00123	up
FES	10.6247	984	23.1276	2022	11.1658	1223	9.96618	875	8.57665	766	9.40098	857	4.35425	355	9.46559	1159	0.0371713	-1.04449	down
GNL2	10.3763	940	5.75424	491	9.35393	999	11.1447	957	21.3825	1867	12.8158	1144	34.4947	2748	17.5416	2100	0.00600529	1.34071	up
ANGPTL8	4.18518	98	3.32945	73	19.3165	524	35.7234	777	4.47619	100	2.52409	58	0.772504	16	2.27586	70	0.000144368	-2.59574	down
ENSCHIG00000017804	3.18637	521	8.13504	1256	1.29877	252	2.51592	391	1.03032	164	2.14494	346	1.5595	224	2.42466	525	0.030753	-1.34472	down
XRCC5	8.12047	785	15.6114	1426	14.9407	1709	7.72402	708	5.37832	502	12.3637	1178	1.48122	126	4.85691	621	0.0308404	-1.21592	down
ENSCHIG00000023317	2.84599	57	0.410992	8	3.29804	78	5.56137	105	13.7901	265	5.47276	108	1.25666	22	9.96891	263	0.049395	1.33364	up
MPZL2	4.53817	113	0.777737	19	1.87734	56	2.65016	63	12.6041	302	4.95887	122	3.33796	73	12.752	419	0.00258866	1.75794	up
ENSCHIG00000024836	16.1168	1196	5.58378	392	23.8256	2091	35.5428	2501	4.79057	343	15.2602	1115	0.853092	56	9.44048	927	0.0207224	-1.4416	down
DMGDH	61.8642	6166	27.1494	2556	68.6856	8100	75.6826	7154	24.1265	2319	29.9008	2937	15.4736	1356	41.5133	5473	0.0172839	-1.07599	down
BEGAIN	6.39093	827	9.35457	1146	7.09114	1088	11.5534	1418	3.57645	445	1.53562	197	0.686897	79	6.0302	1029	0.00261358	-1.69776	down
ENSCHIG00000008822	13.2063	181	66.6653	862	19.602	318	4.51283	59	11.1028	147	10.5284	142	2.48151	30	5.57199	101	0.00327552	-2.27228	down
PUS7	3.78634	341	0.356457	31	2.6315	280	2.8666	245	9.13262	791	3.94478	349	5.20121	411	4.22451	502	0.0165426	1.3094	up
ENSCHIG00000021079	20.6115	657	19.2292	579	4.64867	176	13.5992	411	46.7666	1436	21.2086	666	26.4316	741	78.8432	3321	0.0113477	1.43304	up
Capra_hircus_newGene_8751	7.53102	304	22.1843	845	8.61122	411	9.50361	364	4.92155	192	6.70646	267	3.63027	129	6.25044	334	0.00977908	-1.41043	down
KCTD10	9.46704	331	3.375	112	6.73544	279	9.8314	326	18.6463	629	8.99339	310	16.8043	517	15.6672	725	0.0154219	1.1079	up
Capra_hircus_newGene_7361	0.472755	44	10.4744	958	1.28286	88	4.09885	84	1.12075	83	0.263362	27	0.449724	20	1.19871	116	0.00200107	-2.97691	down
SRGAP1	1.19227	147	0.570567	67	0.774219	114	1.24709	147	2.25068	266	1.27052	155	2.43416	264	1.70768	280	0.0289024	1.07772	up
ZNF598	6.69213	719	3.30987	336	4.33241	551	5.73837	585	13.4491	1392	6.51012	689	12.9853	1226	8.27069	1175	0.0156565	1.08385	up
Capra_hircus_newGene_275	1.45572	68	2.31786	102	0.81941	46	1.07952	48	0.313173	15	0.861508	40	0.494694	21	0.695379	43	0.0225176	-1.4145	down
RARRES2	1455.47	27270	3560.1	63007	2219.29	49196	1471.3	26146	1153.51	20835	1064.37	19643	1131.77	18646	1137.75	28197	0.0325766	-1.14595	down
EED	14.9502	760	42.8247	2056	14.6708	882	15.8147	763	8.43386	414	15.256	764	4.24066	190	13.7469	924	0.0144871	-1.39655	down
KRT80	0.169424	27	0	0	0.151093	31	0.128918	16	0.272359	41	0.267982	43	0.919377	128	0.723683	163	0.00152994	2.54026	up
FAM91A1	13.2117	1531	2.35744	258	8.82585	1210	11.6427	1260	23.0103	2469	14.2916	1631	19.0163	1871	13.6866	2097	0.0308901	1.03573	up
ENSCHIG00000021270	1.49145	165	0.644767	68	1.77762	232	4.03175	422	1.45659	155	21.2266	2303	9.81541	951	6.5347	952	0.00028741	2.40444	up
SELP	0.345182	47	0.577163	73	0.541909	86	0.77188	98	0.223736	29	0.283244	38	23.9696	2790	0.17653	31	0.00276621	3.75855	up
NCDN	5.30265	602	1.35013	160	4.17711	578	4.20383	475	11.8409	1320	5.16047	584	14.4062	1418	5.56152	847	0.00646003	1.38917	up
Capra_hircus_newGene_8151	9.95816	419	18.1041	719	12.1215	603	9.47263	378	7.07062	287	8.55335	355	2.86481	106	7.48898	417	0.0180385	-1.16922	down
RAD54L2	3.45133	590	0.218248	36	1.29306	262	2.65842	429	5.94514	976	3.23572	545	3.92268	590	3.37236	762	0.0273162	1.24191	up
CCNA2	1.22416	61	2.40745	113	14.3786	843	2.25626	107	0.204895	10	4.46113	218	0.487668	22	0.657679	44	0.0277748	-1.94058	down
Capra_hircus_newGene_15411	3.1105	45	2.88549	39	4.08901	70	3.43248	47	1.70665	24	3.1403	45	0.509283	7	0.671824	13	0.0324173	-1.28154	down
ZNF385A	1.40018	69	2.69561	125	3.73873	212	3.30373	153	0.876068	42	2.30822	111	0.273578	12	1.64115	106	0.0361832	-1.2808	down
Capra_hircus_newGene_4377	2.42806	145	2.86322	105	2.98576	193	2.80654	240	0.157859	15	1.31422	83	0.135215	7	0.687552	68	0.00075237	-2.15362	down
ENSCHIG00000002450	1.0914	145	2.63301	329	1.45363	227	5.19907	651	0.326387	42	1.33084	173	0.306297	36	0.682678	120	0.000839655	-2.05904	down
FCER1G	50.427	447	143.843	1203	46.3359	486	27.4313	231	24.2765	208	29.9142	261	23.1948	181	38.8532	455	0.0131167	-1.50078	down
Capra_hircus_newGene_12154	2.1048	537	0.537171	126	2.32571	708	2.92702	787	0.665379	166	1.04749	305	0.174163	25	1.00826	369	0.0159577	-1.42525	down
Capra_hircus_newGene_1421	4.91807	197	11.8897	448	4.3201	204	3.34867	127	2.42748	94	4.17126	164	3.00257	106	2.75091	146	0.0410387	-1.22344	down
SLC38A1	0.403578	55	0.184614	24	0.217858	36	0.566266	63	1.26955	168	0.406946	55	3.70113	446	0.488206	89	0.00113123	2.42782	up
ENSCHIG00000007862	6.51557	224	2.26069	74	4.87286	198	9.77818	318	21.5067	711	10.4818	354	14.1042	425	14.9861	679	0.00178749	1.4519	up
CD40	0.693901	65	38.9428	3403	0.965725	106	0.416606	37	0.486211	44	0.447174	41	5.44381	443	0.486068	60	0.0302429	-2.81566	down
AKAP6	0.512683	148	0.005541	2	0.670862	229	1.29686	355	0.072334	21	0.283718	81	0	0	0.117922	45	0.0213477	-2.34507	down
ENSCHIG00000018922	156.784	2252	1015.75	13772	279.757	4756	135.801	1850	126.538	1751	158.098	2236	146.873	1856	238.367	4526	0.0223719	-1.59859	down
PGAM5	17.8754	596	11.7198	370	13.7442	543	15.5653	493	34.8837	1121	21.2482	698	36.1753	1061	28.5266	1258	0.0162429	1.04449	up
PDCD1LG2	4.37718	145	8.03134	259	1.61688	66	0.608831	20	0.482661	15	1.36875	47	1.44	44	0.808601	37	0.0111856	-2.03856	down
Capra_hircus_newGene_11601	8.66954	1285	3.16605	473	2.60384	441	3.20517	378	5.47256	742	13.2443	2025	6.4141	889	12.8045	2635	0.025491	1.13837	up
NCMAP	0.720958	138	0.118539	24	0.575028	141	2.04219	376	0.078936	16	0.800452	152	0.100862	19	0.169938	47	0.044251	-1.50004	down
AMACR	118.711	5227	232.447	9667	176.91	9215	226.725	9467	56.4987	2398	116.349	5046	9.88691	383	148.908	8672	0.0251352	-1.40102	down
CDKN2C	2.92639	59	1.35021	26	24.9938	587	5.64771	107	0.850175	17	7.18822	141	0.272368	5	1.41193	38	0.0299267	-1.94201	down
EPB41L4B	2.59727	259	3.76935	355	4.02991	475	5.35274	506	0.986018	95	3.61901	355	0.485097	43	2.59454	342	0.0349371	-1.17806	down
ENSCHIG00000017677	2.0939	427	21.1212	4060	2.07504	500	1.08641	210	0.985297	194	0.824055	166	1.16936	210	2.19164	590	0.0015431	-2.78356	down
WIPI1	25.5149	1425	12.4077	655	16.5375	1093	17.7693	941	32.3877	1744	42.8403	2356	42.8881	2106	32.4839	2399	0.0137025	1.0812	up
TMEM25	16.6015	676	13.1207	505	15.6446	754	27.4963	1062	6.17616	243	9.07692	364	0.396687	15	6.7743	365	0.00231025	-1.82305	down
HIST1H1C	8.61453	252	3.36196	93	8.00257	277	5.49515	153	22.002	620	11.7358	338	14.4175	371	22.3032	862	0.00143884	1.46072	up
ENSCHIG00000021894	0.639352	122	1.26241	226	0.320711	72	0.565639	102	0.542777	100	0.274682	52	20.7947	3466	0.488647	123	0.00613227	3.14203	up
SRPRA	117.603	8985	39.7529	2869	71.9453	6504	112.628	8162	143.102	10540	174.031	13097	190.797	12818	151.503	15311	0.0240845	1.03364	up
MPZL3	3.44913	613	0.719715	121	1.93896	408	2.09126	353	6.65292	1139	4.7919	839	2.11603	331	4.44043	1044	0.0143074	1.1183	up
KLF13	4.94523	348	0.481131	32	3.54036	295	4.53752	303	16.0554	1089	4.98302	346	6.08277	377	5.70805	531	0.0170281	1.34916	up
SMURF1	19.3935	1881	6.61867	607	10.7339	1232	14.8132	1363	40.1233	3750	22.0793	2108	17.0521	1454	28.6919	3680	0.0172447	1.05277	up
MYCN	0.279012	49	0.012226	3	0.486874	100	0.640501	106	0.098909	17	0.202204	35	0.043735	7	0.094496	22	0.025638	-1.61455	down
MAP3K8	2.43049	134	2.06163	107	1.70162	111	1.66236	87	4.00279	212	3.04249	165	19.5683	943	1.39951	102	0.00794485	1.99209	up
PTER	1.03583	56	2.18203	110	0.884411	56	1.22816	62	0.355054	20	0.921141	48	0.178921	10	0.441276	31	0.00718759	-1.69147	down
ENSCHIG00000024184	10.972	365	18.7666	589	63.2887	2485	5.66054	179	8.76388	281	1.21163	40	4.08643	120	0.659844	29	0.000542719	-2.84709	down
Capra_hircus_newGene_1961	1.47181	298	1.04474	205	1.22956	295	2.13017	413	3.48613	683	1.73474	348	4.20383	749	2.12885	572	0.0284041	1.03938	up
Capra_hircus_newGene_8866	0.026073	6	0.206497	32	0.0843	20	0.426796	79	2.94662	509	2.80185	467	5.43592	747	3.09289	730	2.91556e-09	4.16952	up
MDK	12.225	203	33.8636	530	20.0821	394	13.6052	214	8.04968	129	15.564	254	4.25758	62	7.97573	175	0.011947	-1.43557	down
BATF2	0.4333	40	36.7689	3144	0.52089	56	0.058173	5	0.109882	10	0.137989	13	0.701368	56	0.363745	44	0.000480232	-5.19971	down
Capra_hircus_newGene_5072	0.851513	133	0.026775	4	0.474852	88	1.11496	165	2.4283	365	1.06835	164	2.58138	354	1.25457	259	0.0106592	1.78733	up
ELOVL6	1.81663	372	0.997876	193	2.69259	652	1.93306	375	18.3177	3609	7.97995	1607	0.436562	79	7.27891	1968	0.0021379	2.04041	up
NOCT	17.343	1059	13.3931	773	5.49307	397	2.99063	174	17.2508	1016	14.3986	866	29.0071	1557	49.8347	4024	0.026298	1.38648	up
Capra_hircus_newGene_10879	4.98417	378	1.3291	96	4.66729	420	3.43735	246	7.87923	577	5.90251	441	8.77154	577	6.76382	677	0.0184127	1.09373	up
ZC4H2	1.1963	178	0.45518	64	1.88649	332	1.7099	241	0.617552	89	1.02733	151	0.488039	12	0.596391	118	0.0411423	-1.22653	down
VAMP5	13.8146	188	131.125	1680	16.7188	269	12.9417	167	20.0953	263	22.4683	301	13.056	156	19.0641	343	0.0274965	-1.67819	down
SERPINH1	10.2671	2119	14.1025	2755	9.33643	2287	10.082	1972	4.20929	829	7.7872	1570	5.97567	1054	4.83244	1305	0.025028	-1.07565	down
TEPSIN	10.1374	614	2.38584	139	10.4345	732	12.3913	705	19.5155	1160	16.1091	955	20.7481	1092	10.6439	863	0.0269453	1.05356	up
TCEA3	8.98853	533	10.3012	577	20.9055	1465	18.0501	1015	1.56645	90	8.7234	509	2.11825	111	6.23001	488	0.00144799	-1.72303	down
Capra_hircus_newGene_14642	15.7569	656	31.6141	1093	100.767	5279	15.1427	880	9.39035	450	16.3957	874	4.99785	212	16.3617	982	0.00360828	-1.76274	down
SLC48A1	7.57659	129	1.43643	23	2.86379	58	3.7797	61	8.72113	143	10.3784	173	4.94649	74	13.3151	298	0.0210554	1.2584	up
KLF6	26.9442	1145	12.8165	513	14.8311	745	45.2931	1843	56.2604	2321	23.6251	996	118.851	4495	35.3536	1997	0.0148977	1.45777	up
ARSK	0.661902	44	2.29838	143	6.42649	500	5.39628	337	0.792463	51	2.45727	160	0.469599	28	1.55973	136	0.0180452	-1.56037	down
Capra_hircus_newGene_12347	1.20438	40	10.4167	324	1.58824	63	0.408156	14	1.12378	36	0.928913	30	1.28736	38	0.438142	21	0.0148529	-2.21001	down
MFSD2A	0.919094	56	5.64134	322	3.24382	232	0.285836	17	42.9486	2499	1.65642	99	429.048	22767	11.0286	881	6.07673e-05	5.5956	up
ENSCHIG00000015674	120.888	5531	733.472	31697	124.622	6746	144.289	6261	81.6058	3600	82.5585	3721	168.133	6764	128.662	7786	0.0312587	-1.55606	down
STRADB	20.7878	1067	34.7297	1684	21.4134	1300	21.22	1033	11.3043	560	16.5298	836	5.3076	240	15.436	1048	0.0101668	-1.23404	down
IGFBP1	2969.4	222538	1716.49	121515	1792.14	158907	1191.47	84691	5367.69	387808	2286.34	168779	5583.68	367961	4550.88	451133	0.021644	1.20045	up
P2RY13	0.915327	36	13.6944	505	2.07943	96	0.978413	37	0.626295	24	1.72685	67	1.60676	56	0.385835	20	0.0107519	-2.37746	down
ENSCHIG00000014985	3.76139	159	0.760794	31	2.61541	131	2.26926	91	6.89437	280	2.5858	108	6.45697	239	4.30008	240	0.0302373	1.19641	up
TMEM248	48.432	1828	15.4313	551	39.0675	1745	44.6234	1598	91.0186	3310	64.2736	2388	54.7766	1818	82.9835	4142	0.0202294	1.01267	up
EEF1AKNMT	2.60885	211	2.15568	164	1.87934	179	1.94573	149	7.7541	602	3.37417	268	6.81462	483	4.70271	501	0.00517893	1.36017	up
ZFAND5	102.064	2538	99.5148	2338	92.9008	2734	109.135	2574	226.197	5423	174.65	4278	244.195	5340	387.5	12746	0.00524132	1.3068	up
KCNS3	0.820241	47	2.19718	118	1.81568	122	1.0019	54	2.38046	130	1.1969	67	21.821	1086	1.42336	107	0.0104831	2.31677	up
GOT1	60.6611	5806	25.5265	2308	44.0446	4988	19.0733	1732	709.182	65436	113.962	10744	406.704	34229	133.587	16912	1.65665e-06	3.17554	up
GATAD2A	11.6194	888	2.82491	204	8.87319	803	13.8043	1001	24.5674	1810	14.301	1077	22.7738	1530	18.8783	1908	0.00756303	1.23144	up
WWC1	12.5251	1577	5.0944	606	5.80551	865	14.1901	1694	35.0266	4251	18.6191	2309	95.6189	10583	23.658	3939	0.000121667	2.42722	up
Capra_hircus_newGene_12892	0.966392	103	1.98491	194	1.11257	106	1.39259	142	0.439155	47	1.40665	140	0.12964	14	0.568683	84	0.0440823	-1.27136	down
HAMP	414.223	4262	1218.67	11978	514.893	6366	389.111	3673	1076.7	10697	731.301	7161	4321.47	37793	1093.85	15009	0.0482811	1.42125	up
FGFR2	6.86971	1522	2.02678	421	5.65228	1487	9.80419	2037	3.16603	687	3.29231	730	1.80918	351	2.93308	865	0.0138828	-1.05796	down
Capra_hircus_newGene_2116	1.68047	102	0.627511	36	6.34226	455	2.53691	146	1.30095	77	1.15266	69	0.554483	30	0.793002	64	0.0117312	-1.56855	down
SRXN1	5.39732	85	0.669129	10	5.11075	96	8.23483	123	29.8317	453	7.57897	118	7.74323	108	20.86	435	0.00367019	1.81391	up
ENSCHIG00000014707	5.1305	218	1.97804	80	2.24343	113	5.61344	226	3.95851	162	4.78649	200	11.9681	447	8.30185	466	0.0435003	1.11582	up
HASPIN	0.714681	65	0.783927	67	1.65958	177	0.84446	72	0.412778	36	0.481971	43	0.186072	15	0.456701	55	0.00718637	-1.48216	down
SLC25A20	79.4213	2757	98.0842	3217	137.643	5654	145.78	4800	50.2198	1681	64.2406	2197	20.765	634	67.1751	3085	0.00543034	-1.30161	down
PSPC1	10.6746	640	7.57976	429	8.82169	626	6.41549	365	28.7498	1660	14.7877	873	26.85	1414	14.1697	1123	0.00509883	1.31213	up
CD83	2.39026	74	1.82854	54	1.40358	52	1.54332	46	3.874	116	1.85882	57	12.8519	350	0.838161	35	0.0402008	1.57839	up
ENSCHIG00000013863	0.657833	52	0.681073	51	4.25287	393	1.98878	148	1.05908	80	0.991485	77	0	0	0.358902	38	0.0385861	-1.79182	down
NOC4L	2.7518	166	0.28223	17	3.61591	258	2.83965	162	8.58807	498	4.03711	240	6.76612	358	4.74127	378	0.0128518	1.45358	up
ENSCHIG00000000092	0.13496	5	26.1212	885	12.9317	549	20.944	713	0.644884	23	17.3956	615	41.1483	1298	451.366	21412	0.0258734	2.87058	up
PLGRKT	4.72598	247	11.321	557	3.56157	220	4.30396	213	3.18623	160	2.32673	120	2.03775	94	3.64384	251	0.0185457	-1.34657	down
ELANE	3.942	122	8.71907	254	8.79879	321	5.72696	168	1.23535	37	2.41041	74	1.99847	55	2.48656	102	0.00109752	-1.85039	down
CD47	37.0063	1286	124.988	4199	51.7585	2168	53.369	1762	24.9328	841	31.2208	1121	22.2496	694	38.7965	1820	0.0109095	-1.42691	down
NEIL1	1.22245	84	1.1771	76	1.46907	119	0.851817	55	0.285645	19	0.687351	46	0	0	0.515564	47	0.0125155	-1.86337	down
MALRD1	0.398216	93	0.211257	47	0.325287	89	0.608842	134	0.086406	20	0.12443	29	0.064428	14	0.115297	36	0.000247303	-1.9277	down
S100B	6.81647	73	4.07289	42	53.8545	682	16.4723	168	5.55954	58	7.9161	84	4.30047	41	6.26647	89	0.00996125	-1.75322	down
ENSCHIG00000023228	4.97284	487	1.90968	205	5.89028	603	1.84835	228	2.75231	193	1.46355	171	0.705141	76	1.82322	237	0.00793146	-1.25977	down
Capra_hircus_newGene_14307	1.1398	127	0.138349	19	0.396714	52	0.395679	42	0.897844	96	0.704318	86	2.35747	243	0.790436	115	0.0314556	1.42776	up
CLDN15	1.55295	43	141.919	3637	30.9149	993	11.9993	309	1.80564	48	1.32861	36	0.6554	16	3.39533	122	1.5242e-06	-5.17657	down
Capra_hircus_newGene_10153	1.36009	106	0.745235	60	3.18518	321	1.6245	134	0.259637	24	1.12709	83	0	0	0.786998	91	0.0259512	-1.81892	down
MRPS27	11.7925	902	10.4639	756	9.19201	832	13.5998	986	37.7697	2784	22.4298	1689	37.2573	2505	24.9512	2523	0.00173024	1.43305	up
RETREG1	4.32867	205	4.84438	216	3.43722	194	1.55162	74	42.2644	1921	10.17	472	167.242	6925	58.505	3646	1.59042e-07	4.3336	up
SLC27A2	41.9926	2998	39.2674	2648	161.004	13598	85.2146	5770	11.3288	780	14.8787	1047	4.12898	260	43.7156	4128	0.00064626	-2.21568	down
MARS2	3.90072	261	0.42251	27	3.7436	296	2.9023	184	6.56622	423	4.04003	266	6.71558	395	6.60819	584	0.023773	1.24196	up
Capra_hircus_newGene_14401	3.94504	122	1.12497	33	4.57577	167	1.72303	51	1.54012	46	0.984189	30	0.912801	25	1.7911	73	0.0482096	-1.13089	down
ENSCHIG00000006554	12.5439	566	23.8731	1017	10.6718	569	17.2856	739	7.60159	331	12.833	570	1.63283	65	10.5187	627	0.0257619	-1.23861	down
APOF	570.998	19559	596.822	19311	1143.87	46358	833.795	27089	337.128	11133	551.914	18622	90.4702	2725	525.712	23820	0.0225207	-1.20004	down
CNP	17.1258	830	155.86	7122	27.2683	1563	21.9678	1009	12.4817	583	14.1602	675	8.2449	351	20.2372	1295	0.00122259	-2.43953	down
COMP	0.668917	71	1.38833	146	2.56212	331	1.18188	126	0.543631	59	0.473027	53	0.602567	59	0.254961	38	0.00609232	-1.66093	down
NHP2	85.5164	1514	43.5057	728	37.0564	777	49.3977	830	98.425	1680	111.787	1950	188.176	2929	77.0351	1804	0.0168848	1.20442	up
Capra_hircus_newGene_2329	2.6455	634	0.745672	161	2.48285	670	8.20552	1943	0.602641	154	1.64544	313	0.067787	17	0.72642	211	0.000464542	-2.35325	down
Capra_hircus_newGene_13186	1.19974	23	0.512123	10	2.03547	46	1.73725	32	3.21887	51	3.58489	68	3.17342	54	3.0671	55	0.0417239	1.12017	up
ENSCHIG00000012746	4.58439	1227	12.8884	3257	11.9723	3790	7.32603	1859	1.60925	416	1.54786	408	1.96458	463	2.60434	922	1.15846e-05	-2.39023	down
ACKR4	1.36125	55	6.04679	231	0.973026	47	2.60283	100	0.610539	24	1.00082	40	0.709766	26	0.467837	25	0.00216665	-2.22426	down
SPDL1	1.07745	151	2.3674	312	3.0488	503	1.64431	218	0.935409	126	1.49954	206	0.533045	66	0.779997	144	0.0146394	-1.30058	down
HBAI	61.5639	1980	87.2416	2650	274.88	10455	72.6772	2216	85.2962	2644	19.0896	605	30.5109	863	30.4682	1296	0.00503748	-1.69879	down
AIF1	38.7164	659	180.846	2907	69.6803	1403	31.2716	505	25.3185	416	49.5809	831	17.278	259	37.9236	854	0.00917624	-1.66778	down
SLC25A15	63.1813	2347	13.4652	473	84.7683	3731	63.1738	2240	266.35	9544	187.455	6904	94.5201	3107	130.155	6399	0.00173468	1.59643	up
LRIG3	8.04198	1037	13.1677	1603	8.32111	1269	11.5871	1417	5.23055	650	6.16156	783	1.69811	193	4.87972	832	0.00300744	-1.39507	down
UCK2	2.2799	69	0.90999	26	1.41994	51	0.73451	21	14.3029	416	1.00661	30	17.3285	459	1.56853	63	0.000929419	2.77737	up
MIS18BP1	0.564644	70	0.241268	29	3.54861	507	0.884517	102	0.090554	11	1.30927	156	0.061204	7	0.078996	14	0.0428279	-1.86875	down
SESN2	3.74923	553	1.04186	145	3.14742	549	3.59829	502	7.43771	1053	3.46569	503	4.4291	574	12.7617	2483	0.00712713	1.31864	up
Capra_hircus_newGene_10694	3.01422	51	0.233123	4	0.586376	12	0.324537	6	28.2903	453	2.57081	43	1.04286	16	3.67441	81	0.00169227	2.94376	up
Capra_hircus_newGene_10699	2.30956	169	3.41642	209	3.78172	299	3.58466	219	0.461679	38	1.60814	99	1.29995	86	1.50883	135	0.00921373	-1.39949	down
Capra_hircus_newGene_7548	0.8544	37	0.406162	20	1.51309	82	1.4987	73	0.08712	5	0.832254	43	0.209604	11	0.323708	22	0.0348063	-1.38021	down
ATG2A	22.1932	5229	10.2642	2285	15.8775	4427	19.8112	4429	50.3679	11442	29.2139	6780	33.6832	6979	29.1996	9101	0.0152562	1.07328	up
SELENBP1	14.4457	932	24.8981	1517	56.6483	4321	67.006	4097	6.60312	411	21.5113	1367	5.4294	309	30.9999	2643	0.0204311	-1.38631	down
IRF7	12.5193	824	358.573	22270	16.6955	1299	4.41579	276	5.80774	369	1.97259	128	3.89609	226	36.2081	3149	0.00348252	-3.58832	down
NCLN	19.9502	2876	11.3238	1542	13.215	2254	20.0401	2740	42.0165	5839	21.4104	3040	35.4001	4487	33.5546	6398	0.0189644	1.05731	up
ALAS2	1.87105	127	1.43524	92	8.12404	650	2.61039	168	2.97195	194	0.507357	34	0.450173	27	0.595917	54	0.0118373	-1.74526	down
Capra_hircus_newGene_15610	13.5885	841	31.6762	1900	17.49	1167	7.27487	705	1.04931	103	1.49761	146	0.039211	4	6.72481	747	0.00120886	-2.78415	down
C4BPB	66.3573	1656	212.995	5019	95.3961	2816	86.9084	2057	33.7616	812	68.1931	1676	49.6206	1089	63.9767	2111	0.0199374	-1.32321	down
GNG11	41.0486	350	192.856	1550	41.7861	421	30.6068	247	33.0236	271	43.7284	367	23.9682	180	23.4307	264	0.0117282	-1.6769	down
ENSCHIG00000014016	6.37561	455	2.82001	190	4.22806	357	5.49618	372	12.7082	874	8.34628	586	8.86332	556	9.35589	882	0.00981864	1.06171	up
NEK6	10.1026	660	2.80171	173	8.52053	659	18.6908	1158	14.5867	919	15.1185	973	40.1853	2308	13.4926	1166	0.0203701	1.30552	up
FBXO21	10.4348	2583	6.17725	1445	11.1176	3256	14.7241	3455	72.3857	17267	19.0856	4653	11.4495	2491	22.4587	7352	0.00480554	1.4758	up
FZD10	2.00895	135	0.541947	35	1.45178	115	2.13471	136	0.885073	58	0.187571	13	0.313816	19	0.881401	78	0.0199338	-1.39044	down
DAPK3	2.09013	533	1.11779	269	2.47924	747	2.04012	493	3.44256	845	1.9224	482	6.26369	1402	2.70013	909	0.0465886	1.00761	up
FOSB	2.25978	289	2.0865	248	0.229573	35	0.261956	33	0.094139	12	0.12272	16	0.848376	96	0.16976	29	0.0399177	-1.90774	down
MANBA	2.10662	260	2.04553	241	4.3134	636	3.45194	408	1.52746	184	2.46966	304	0.527592	58	1.75727	289	0.0365939	-1.02812	down
ENSCHIG00000020840	28.8355	466	31.9416	487	32.5721	622	29.8774	458	8.26284	129	21.5814	343	16.2789	231	9.22966	197	0.0140205	-1.2068	down
ENSCHIG00000026529	36.9895	830	46.8557	993	32.7289	868	29.0557	618	143.536	3102	46.011	1016	222.446	4385	59.1048	1753	0.00560123	1.68986	up
ENSCHIG00000021716	5.09814	784	70.163	10191	7.15022	1301	1.77921	260	2.05719	305	1.70152	258	0.822773	112	19.3346	3933	0.0314912	-2.3494	down
Capra_hircus_newGene_12818	32.571	2553	120.008	8801	75.3137	7103	56.2709	3929	21.4682	1551	20.2634	1564	4.04861	250	31.5748	3330	0.000677128	-2.18809	down
ENSCHIG00000025419	23.2173	1052	7.56245	324	16.4492	882	26.274	1129	34.6344	1513	29.7106	1326	42.1329	1678	32.22	1931	0.0199735	1.02201	up
HSPA6	0.626194	47	21.855	1529	0.435667	39	0.704564	50	0.22617	17	0.560107	41	0.754639	50	0.620814	61	0.000733532	-3.87309	down
Capra_hircus_newGene_14762	12.0549	390	21.5781	638	87.0305	3339	20.4964	660	12.3039	379	23.7201	748	6.3832	174	13.5612	588	0.0128941	-1.48155	down
PLIN5	7.48895	580	10.692	781	26.5108	2426	17.1136	1256	6.23068	465	9.02434	688	1.45202	99	5.53129	566	0.00226213	-1.61274	down
NUDT22	15.1828	519	20.5821	664	10.9609	443	10.7754	349	4.16479	138	10.3911	350	5.48661	165	8.6589	392	0.0212473	-1.16905	down
SLC25A33	6.66737	566	0.9235	75	3.53562	356	8.52594	687	11.7608	963	4.6107	386	10.6943	799	9.84511	1106	0.0443331	1.0726	up
RMND1	3.94333	207	3.77464	188	9.13059	568	12.724	634	2.46359	125	5.69783	295	0.942374	44	4.72817	329	0.0363766	-1.14162	down
CLN6	3.86752	168	3.99584	164	9.07944	465	2.79715	115	2.04665	86	1.83747	79	1.52373	58	2.50259	144	0.00892772	-1.40768	down
ENSCHIG00000006056	8.54175	105	12.4483	144	2.57362	38	3.82027	45	26.2837	309	10.52	127	52.6943	565	13.3062	215	0.01145	1.83499	up
ICE1	3.32555	947	0.811675	219	2.26937	764	3.35194	905	7.07712	1941	3.54124	993	5.67573	1420	4.59242	1729	0.00905141	1.19331	up
VWCE	16.8826	1848	56.304	5818	17.5341	2266	22.4881	2335	20.5693	2144	12.5337	1346	4.08741	394	23.9384	3443	0.0460949	-1.24004	down
ENSCHIG00000023552	5.09864	480	5.14398	458	38.0219	4234	10.0213	895	2.0877	190	12.4616	1156	1.36323	113	2.48505	310	0.0132878	-1.77898	down
FOS	31.0687	2584	57.7678	4537	5.44768	536	7.42412	586	5.09317	409	3.19646	262	11.9642	875	1.61398	178	0.00502797	-2.34999	down
SETD6	1.92428	100	1.56507	77	2.62872	162	3.78231	187	1.02483	52	1.42331	74	0.477857	22	1.62436	112	0.0266876	-1.15408	down
ENSCHIG00000018658	20.4109	1138	10.1519	535	22.1182	1459	19.6018	1037	48.0505	2583	29.2381	1606	57.8009	2834	35.7895	2640	0.0049191	1.3101	up
SLC10A1	212.879	9077	120.026	4833	254.004	12811	362.209	14647	92.01	3783	213.935	8985	21.8016	818	120.445	6793	0.0324724	-1.15384	down
LXN	5.4795	141	51.074	1237	2.96393	90	3.91324	96	3.0459	76	6.07933	154	0.994121	23	1.8887	65	0.00137111	-2.93964	down
Capra_hircus_newGene_16292	1.73816	188	10.2688	883	2.40634	251	1.69753	149	0.413869	43	0.594805	67	2.03398	220	1.69208	224	0.0314185	-1.6813	down
Capra_hircus_newGene_1546	0.607523	56	1.00861	67	1.34309	124	0.531921	37	0.348211	28	0.318866	27	0.285571	24	0.508982	61	0.0429052	-1.16711	down
Capra_hircus_newGene_15178	0.69593	77	0.287974	30	1.47965	193	1.1377	119	0.436326	47	0.363746	40	0.21586	21	0.614297	90	0.0469349	-1.12593	down
Capra_hircus_newGene_9398	9.56322	202	17.2233	343	17.4297	434	16.1087	322	1.38801	29	4.03388	84	0.684462	13	4.67279	131	1.56157e-05	-2.64427	down
Capra_hircus_newGene_2018	3.07521	99	7.32534	222	21.3592	811	6.70182	204	3.12803	97	2.59121	82	0.535475	16	2.29156	98	0.000320443	-2.33706	down
KPNA1	17.9003	1113	4.80331	282	11.0707	815	17.5219	1033	41.6371	2495	24.975	1529	21.1007	1154	19.8509	1632	0.0116828	1.10604	up
ENSCHIG00000007906	2.65369	78	162.206	4474	10.0994	349	1.74882	53	0.202011	7	0.948572	31	2.63445	73	0.832418	33	3.76565e-05	-5.47282	down
XAF1	17.0815	811	255.465	11447	27.5357	1546	4.69315	212	11.9283	546	4.63607	217	7.80952	326	51.8045	3251	0.0164633	-2.51097	down
CHST1	0.70134	34	0.398655	18	1.72812	97	0.86754	39	4.88135	223	1.55179	73	0.391913	17	3.58839	225	0.0392529	1.37521	up
CRCP	91.2864	1658	47.9008	822	76.4258	1643	77.9596	1343	193.809	3394	125.967	2254	165.917	2650	131.586	3162	0.0130585	1.08598	up
IL1R2	3.15516	530	7.34823	1165	1.9244	383	2.70348	431	135.613	21935	18.2643	3019	52.7517	7783	39.4748	8761	2.18646e-07	3.75307	up
SLC25A25	67.9767	9646	19.9613	2682	38.0576	6393	46.1702	6214	178.639	24442	73.8302	10320	45.0721	5632	193.437	36295	0.00412234	1.47681	up
ACSL3	20.5507	4555	16.9528	3557	14.0976	3695	23.1909	4874	90.2835	19286	24.0967	5261	38.6482	7530	27.8047	8149	0.0169111	1.20443	up
CPS1	736.763	137782	188.132	33580	647.326	142857	616.24	109348	1609.95	287042	1525.57	279806	409.878	67578	1123.45	278595	0.0336207	1.04971	up
CCDC38	1.00416	65	0.369008	23	2.06958	157	0.552491	34	6.95894	430	4.06198	257	2.09033	118	5.20683	441	0.000287275	2.10702	up
ENSCHIG00000008864	2.1039	79	2.71147	96	2.54661	113	1.72487	61	1.05229	38	1.15986	43	0.430974	15	1.59165	79	0.0250321	-1.25975	down
ABCG2	15.4452	1693	16.0355	1609	41.7578	4652	27.3261	2609	10.3122	1036	16.5954	1791	4.04978	391	16.3466	2017	0.0174626	-1.15704	down
FAM214B	4.24115	263	0.875553	52	3.20622	236	3.43409	202	9.35467	559	4.32392	264	5.09036	278	7.36245	604	0.0134559	1.19583	up
VIPR2	3.33496	190	0.709267	39	4.8703	328	2.82121	153	18.515	1016	2.94664	166	7.14214	358	1.71024	129	0.0373736	1.39063	up
TMCO4	5.31597	377	1.69509	114	1.55786	131	1.5587	105	8.71909	596	7.91203	552	2.7531	172	3.88466	364	0.0358816	1.10674	up
ENSCHIG00000006450	4.09122	696	2.47189	397	5.85588	1178	3.87993	612	15.7727	2551	6.30986	1049	12.2474	1793	8.07958	1798	0.00308723	1.37747	up
E2F2	0.281386	68	0.176464	41	0.892657	255	0.580716	133	0.193583	45	0.48207	115	0.059631	13	0.079847	26	0.0488539	-1.32041	down
Capra_hircus_newGene_12562	0.707456	91	0.529195	52	0.8108	123	1.17404	141	0.051258	7	0.338251	43	0	0	0.119522	20	0.000508541	-2.6767	down
Capra_hircus_newGene_6009	0.679757	83	4.06769	463	0.418616	64	0.671409	68	0.418283	46	0.189397	29	0.263497	11	1.4516	155	0.00989947	-2.20274	down
Capra_hircus_newGene_3675	0.057725	13	0.023754	5	0.040504	11	0	0	0.527094	112	0.182085	40	3.56155	686	1.3325	386	6.39446e-08	5.61943	up
ICAM1	24.5036	1502	17.7049	1025	16.0556	1164	18.5265	1077	26.8391	1586	20.9191	1263	248.927	13411	13.4863	1093	0.00653229	2.26224	up
GNMT	117.537	4000	203.029	6526	157.871	6356	28.0545	906	812.109	26638	251.133	8418	324.669	9714	599.528	26982	0.00737051	1.71323	up
ENSCHIG00000026362	7.3583	768	2.12217	210	5.07528	627	7.54485	747	17.1016	1721	9.71628	999	16.5326	1518	11.0719	1529	0.00201875	1.40343	up
SGPL1	129.504	9661	22.5176	1587	43.9368	3878	52.2287	3696	382.424	27503	135.133	9930	183.999	12070	272.565	26896	0.00020664	2.00716	up
ENSCHIG00000002321	2.00453	36	3.44872	59	5.45615	116	3.90499	66	0.484794	9	2.94142	52	0.127663	2	2.38679	57	0.042152	-1.47202	down
EXTL1	6.17081	486	2.23609	166	6.49635	604	18.7496	1399	1.67047	126	3.95625	307	2.14847	150	2.83971	295	0.00335393	-1.54574	down
STBD1	32.4327	2235	35.702	2324	34.9393	2848	53.4036	3490	10.8627	722	18.0404	1225	1.1592	71	23.9565	2183	0.00630303	-1.68581	down
PYROXD2	7.54813	607	6.10714	454	13.9355	1472	13.0444	1114	2.48434	245	6.18062	558	2.90143	261	6.00584	658	0.0127254	-1.12452	down
NT5C3A	10.7798	384	144.118	4768	12.2181	508	7.22289	242	2.73149	94	5.7629	203	1.47277	49	25.576	1190	0.00604995	-2.80882	down
RIMKLB	0.341628	77	2.2687	434	0.449654	82	0.303306	65	0.384824	67	0.327856	73	0.148586	30	0.194203	58	0.00733653	-2.03018	down
CKAP2	1.01526	122	0.871904	99	15.5959	2210	1.93256	220	0.238706	28	4.34117	512	0.114357	13	0.573487	91	0.0396539	-2.02458	down
P2RX4	20.6091	929	80.1461	3393	38.5353	2050	21.0791	901	11.9133	519	19.2484	852	6.64122	263	37.1081	2204	0.0267578	-1.4244	down
ST3GAL1	18.8776	1524	8.97483	685	14.3687	1373	28.1001	2152	39.224	3053	20.3272	1617	68.0746	4833	27.4424	2931	0.0141545	1.30847	up
APOA2	1772.85	20582	4159.29	45612	4748.69	65226	2794.37	30769	611.174	6841	1868.55	21368	693.974	7085	1583.43	24316	0.00261172	-1.67983	down
ENSCHIG00000023791	45.2462	1264	21.2179	560	24.4086	807	37.3146	989	66.292	1786	52.6214	1448	88.314	2170	52.4189	1937	0.0168587	1.08666	up
SLC35A1	12.3129	1312	7.45208	750	16.7743	2114	19.2188	1941	7.3384	754	9.31336	977	2.83895	266	8.18493	1153	0.0136129	-1.06076	down
Capra_hircus_newGene_15489	1.60503	170	1.12507	97	1.64117	192	1.68357	155	0.573935	64	0.460081	49	0.087336	8	0.409136	63	0.000622767	-1.90205	down
DIS3	3.24361	875	0.963273	246	2.52242	805	3.3775	864	6.32599	1645	3.38302	899	6.58221	1561	4.26722	1523	0.0133557	1.13517	up
ZWINT	3.13397	104	1.50998	48	5.24005	206	3.78768	120	1.70088	55	2.95982	97	0.206561	7	1.05356	47	0.0382745	-1.29414	down
THEM4	16.9935	526	115.098	3362	19.7471	723	32.7617	961	14.3599	429	15.4522	471	7.57967	207	26.6436	1090	0.00527156	-1.90845	down
ENSCHIG00000000248	20.0097	1737	4.13614	340	10.9453	1124	19.9764	1645	59.351	4966	22.7061	1941	59.5556	4545	29.1484	3346	0.00100664	1.78507	up
CEP162	1.47036	412	0.999337	264	1.57499	522	1.79544	477	0.604676	164	1.43738	396	0.15314	38	0.805996	299	0.0412567	-1.07249	down
SORD	172.502	7079	282.872	10965	237.367	11525	297.523	11580	98.0869	3881	164.643	6655	71.6001	2584	197.404	10715	0.0324847	-1.03618	down
ENSCHIG00000026158	12.051	485	6.07733	231	3.2845	157	6.91239	264	15.7221	610	6.51814	259	12.1021	429	54.264	2888	0.00882475	1.59964	up
KIFC1	1.25268	97	0.602673	44	13.8835	1269	2.95148	217	0.310661	24	3.53023	269	0.183743	13	0.543595	56	0.0199727	-2.12904	down
ATP4A	6.47192	1248	1.52931	279	7.05966	1610	3.28214	600	1.11895	208	2.13923	407	0.26911	46	1.02579	262	0.000193382	-2.08395	down
IRAK1BP1	0.309872	58	0.183897	33	0.232566	52	0.202566	36	0.136399	25	0.167461	31	0	0	0.092327	23	0.0458101	-1.3851	down
DGAT2	7.92928	748	6.35564	566	18.1658	2025	29.6919	2654	5.0301	457	8.50387	790	1.19958	100	8.93902	1115	0.0103208	-1.41819	down
ENSCHIG00000016246	16.0877	99	36.0142	208	12.1314	88	8.90725	52	6.75411	40	6.56697	40	3.22453	18	5.70601	46	0.00217531	-2.00087	down
ENSCHIG00000007433	0.705682	64	1.97977	169	2.6581	284	0.438429	38	0.234972	21	0.416377	37	0.125778	10	0.401062	48	0.000336357	-2.52928	down
ABCC11	0.200279	53	0.448478	111	0.179268	56	0.182055	45	0.0655	17	0.123698	32	0.008748	3	0.150501	52	0.0100526	-1.7989	down
ENSCHIG00000014835	0.222398	33	11.7058	1636	2.45697	431	4.32817	608	0.280759	41	1.3748	201	0.224477	31	1.76699	347	0.00267011	-2.74876	down
Capra_hircus_newGene_6425	7.44285	1456	30.7085	5673	7.22362	1672	4.63667	861	4.38076	826	3.21506	620	2.42408	417	7.65988	1982	0.00642687	-1.87705	down
PDHA1	26.9835	5710	9.398	1879	13.4131	3357	25.4529	5108	50.258	10251	42.6435	8888	42.4562	7899	41.3065	11560	0.00427639	1.28424	up
Capra_hircus_newGene_530	0.909167	93	1.3684	124	1.63483	175	1.27298	111	0.692357	54	1.01976	83	0.28018	29	0.373739	57	0.0128317	-1.32132	down
ENSCHIG00000010489	11.8491	1699	3.18434	432	1.32655	225	7.07975	963	18.39	2542	6.56708	928	14.6486	1847	38.1116	7226	0.00482403	1.7813	up
ENSCHIG00000019467	50.5135	2272	647.801	26515	544.383	28455	70.1226	2851	47.117	2036	65.5819	2743	70.7786	2662	104.376	5854	0.00147977	-2.48508	down
HELLS	1.14667	108	1.50788	133	2.30491	255	3.70166	327	0.596813	55	1.66386	153	0.218825	19	0.276215	35	0.00558786	-1.73195	down
ENSCHIG00000019468	1.22412	51	14.1546	551	28.4994	1388	1.23212	49	1.24998	50	0.757895	31	0.541492	20	3.7776	206	0.000937435	-3.06968	down
ENSCHIG00000018336	23.4951	3191	18.9697	2434	54.5527	8761	48.8051	6283	6.9845	915	20.1115	2690	2.28888	274	13.5991	2442	0.00122029	-1.8478	down
UGT2A2	22.6296	4340	13.3648	2421	19.6762	4465	47.8167	8697	6.33318	1171	17.1403	3238	2.76807	467	9.70139	2461	0.00302893	-1.55718	down
ENSCHIG00000021089	22.2265	4891	5.20559	1082	4.47034	1164	12.3086	2569	43.739	9279	13.0917	2838	15.0465	2912	68.8107	20028	0.00545125	1.67483	up
PSRC1	0.248455	26	0.465045	45	2.02844	243	0.600814	58	0.118659	12	0.839264	84	0.067035	6	0.093418	13	0.0332471	-1.72979	down
HSD11B1	200.826	9019	195.528	8294	328.16	17435	320.114	13634	133.71	5789	165.531	7322	103.939	4105	128.26	7619	0.0194626	-1.02296	down
Capra_hircus_newGene_3909	0.045235	19	0.046523	13	0.029903	15	0.059931	23	0.275013	98	0.182918	59	3.76557	776	0.179136	55	1.0284e-05	4.25009	up
CIB2	4.01375	107	3.46991	88	7.78687	245	2.47727	63	1.62283	42	2.35756	62	0.722696	17	0.630953	23	0.00212389	-1.8665	down
ENSCHIG00000026059	1.57156	97	1.39539	82	2.86093	209	2.66365	156	0.700069	42	1.89067	115	0.442031	24	1.16677	96	0.044735	-1.08958	down
CASP8	4.35079	1024	22.6673	5031	3.4592	964	3.68613	824	2.76361	629	2.91156	676	2.54038	526	5.70148	1773	0.017986	-1.66861	down
CCR7	1.25156	55	0.285188	12	0.331557	18	0.242994	11	6.04191	255	1.52462	66	3.35646	129	2.20435	128	0.000113305	2.6097	up
RYR2	0.131284	75	0.010916	6	0.033454	23	0.2214	120	0.345692	190	0.091913	52	0.06668	34	0.658755	496	0.0352285	1.64343	up
TFRC	3.3623	832	0.790124	198	2.31217	677	3.40003	798	9.90639	2354	3.09122	802	7.28336	1640	2.71426	892	0.00932468	1.35078	up
PSMA2	84.8916	2294	674.224	17204	96.7759	3093	102.482	2626	106.218	2766	88.2801	2349	107.058	2543	151.074	5398	0.0463429	-1.45944	down
Capra_hircus_newGene_14619	4.1646	285	3.89814	244	4.82171	383	6.64371	425	0.921454	62	4.26574	285	0.901921	55	2.4295	214	0.0165374	-1.27111	down
EGFR	11.7003	1831	6.19777	917	6.05848	1123	14.7865	2194	58.0385	8757	15.4468	2382	22.461	3092	16.953	3509	0.00277603	1.53309	up
FN3K	2.30265	97	3.02005	120	3.40255	169	3.97933	159	1.06529	44	1.76855	74	0.859277	32	2.17659	121	0.0220572	-1.19217	down
Capra_hircus_newGene_13069	0.230761	32	0.847185	108	0.433254	70	0.42889	55	0.110119	15	0.280276	38	0.094075	12	0.305653	48	0.0151944	-1.57703	down
LRRC23	7.04809	278	7.99699	298	30.5076	1424	15.7114	588	0.532869	21	5.60929	218	0.40864	15	1.25241	66	3.03036e-05	-3.08463	down
AZU1	1.46759	42	12.1043	325	7.45899	251	1.99362	55	1.12628	31	0.578051	18	0.536486	14	1.18833	45	8.65454e-05	-3.03256	down
TGFB1I1	2.68449	129	0.470391	22	2.70761	154	3.18734	145	5.55637	257	4.22631	200	4.04674	171	4.48618	284	0.0352618	1.09334	up
Capra_hircus_newGene_5669	0.246922	28	0.056329	6	0.153338	21	0.038193	5	0.423382	47	0.471634	47	0.632128	63	0.550013	82	0.00133221	2.0388	up
ENSCHIG00000022773	2.78322	50	20.2592	344	9.08561	193	12.5978	215	4.25226	74	3.08525	55	3.49288	56	3.25289	78	0.00414487	-1.86005	down
LMNA	16.6496	2031	64.9962	7468	17.4916	2516	18.4663	2137	14.9291	1754	21.8886	2629	5.80079	619	18.5626	2993	0.0364558	-1.31301	down
Capra_hircus_newGene_10715	1.10686	126	0.028888	4	0.239681	26	0.818651	92	16.184	2192	1.47687	175	4.06164	466	5.11817	791	2.22101e-06	3.9276	up
Capra_hircus_newGene_17726	3.15226	111	4.19579	115	6.33349	200	6.91448	213	0.768738	24	2.69371	86	0.786905	21	2.09747	91	0.00279616	-1.67939	down
S1PR2	0.503373	21	0.923092	36	1.14151	55	1.56012	61	0.230254	10	0.984307	40	0.075283	3	0.208458	12	0.0218678	-1.55566	down
GPATCH11	1.81686	55	5.25655	149	2.21254	79	1.68598	48	1.20129	35	1.90869	57	0.399041	11	1.14633	46	0.0186604	-1.5408	down
AFM	47.4179	11310	44.0225	9848	81.3183	22880	67.6951	15346	21.523	4911	44.7694	10540	13.8836	2888	18.2367	5719	0.00390414	-1.38105	down
Capra_hircus_newGene_4386	3.9358	166	0.969202	43	3.97104	220	4.62583	206	1.83379	84	1.34022	87	0.74072	28	0.983359	84	0.0259516	-1.17858	down
Capra_hircus_newGene_16189	1.17072	211	3.71693	498	1.37116	280	2.26017	414	0.401171	75	1.46182	241	34.1079	5726	2.06562	473	0.0146348	2.55484	up
F11R	23.0066	3147	73.3999	9484	18.8936	3058	27.6281	3585	22.6067	2982	18.403	2480	8.42493	1014	26.0848	4720	0.0364734	-1.24577	down
PLSCR3	3.75711	129	15.3748	498	4.16649	169	6.21645	202	2.80019	93	3.20826	109	1.97435	60	3.24665	148	0.00684697	-1.67378	down
PLTP	161.348	12519	103.315	7572	42.1796	3872	29.8843	2200	33.2342	2486	19.6953	1506	53.2116	3631	42.4196	4354	0.0476458	-1.22037	down
Capra_hircus_newGene_5473	0.630686	37	1.90754	105	1.43719	95	0.313262	18	0.672038	36	0.305368	18	0.199184	11	0.839581	57	0.0386813	-1.4436	down
Capra_hircus_newGene_5478	0.333782	81	0.128583	30	0.2464	71	0.184612	43	1.30679	306	0.246658	59	0.203568	44	0.712297	229	0.0249155	1.36251	up
OGDH	46.4296	7337	25.8502	3860	50.7971	9496	38.4691	5767	210.689	32100	97.6389	15197	102.345	14216	91.7958	19191	0.000642352	1.5955	up
METTL1	9.00766	289	4.7955	146	4.32021	164	5.00205	152	15.1871	470	7.52229	238	14.5673	411	8.82701	375	0.0422857	1.00146	up
CLEC16A	6.04068	772	3.50157	421	2.59225	393	5.53829	672	21.8069	2688	6.9029	871	33.2212	3733	15.0789	2516	9.70328e-05	2.22376	up
Capra_hircus_newGene_2127	2.35224	116	8.61458	374	3.434	195	5.51075	254	1.1975	54	1.09934	57	0.778088	33	1.90912	122	0.000311414	-2.16693	down
Capra_hircus_newGene_2120	0.257951	61	3.00664	318	0.199732	49	0.214637	44	0.359426	53	0.120718	26	0.069588	14	0.19318	47	0.00410956	-2.31173	down
ENSCHIG00000017426	128.829	5894	95.6489	4134	196.649	10644	247.054	10720	34.8864	1539	117.826	5310	43.2542	1740	139.39	8435	0.0482015	-1.01381	down
CYP26A1	0.969333	56	6.38748	346	2.2226	151	0.856357	47	2.50508	139	1.19265	68	0.674691	34	0.511646	39	0.046913	-1.51345	down
GMFG	6.24336	222	27.4643	922	11.4903	483	6.27231	212	4.54121	156	9.06167	318	4.00024	125	5.69248	268	0.0179324	-1.46585	down
TREX1	5.74119	209	278.274	9548	8.5395	367	1.29946	45	2.10322	74	0.841672	31	2.3451	75	7.86374	378	0.00019775	-5.00656	down
ENSCHIG00000000041	2.00889	104	9.45224	461	2.88182	176	6.15372	301	3.38877	169	10.6514	541	29.6814	1345	245.93	16764	0.000421928	3.59835	up
ENSCHIG00000000043	5.14987	223	3.77807	155	4.94253	254	12.61	518	9.3571	391	11.0895	473	13.1146	500	29.5639	1694	0.00877302	1.31568	up
AK7	1.56621	137	1.18132	97	2.37306	244	2.29125	189	0.556511	47	1.76559	152	0.473527	37	0.791772	91	0.0388678	-1.10014	down
PTGS2	5.05245	352	1.5276	101	0.507473	42	1.0147	67	1.25914	85	0.890621	62	35.4729	2170	0.648803	60	0.0198489	2.58293	up
TOMM40	6.25407	1095	2.74344	454	5.26427	1091	5.29624	880	16.0814	2714	6.86577	1184	10.8871	1676	6.28729	1456	0.0197685	1.06078	up
FASN	2.93824	1234	0.432038	172	1.50685	749	3.80469	1516	7.64445	3093	5.5563	2298	2.85785	1056	3.85753	2143	0.0134052	1.26129	up
HSD17B13	88.4488	3141	16.3579	550	34.3235	1443	74.47	2509	40.8901	1400	24.9838	874	3.82499	120	17.0242	801	0.0178824	-1.33736	down
RNPEP	4.54518	558	16.2044	1877	6.79529	986	4.97231	579	2.44028	289	4.98896	603	2.77426	300	5.39299	875	0.0211821	-1.33928	down
SLC13A5	52.1529	3381	15.968	978	54.5054	4181	6.82487	420	238.551	14909	121.286	7745	86.9418	4957	144.119	12359	0.00050023	2.11114	up
ALDH1L2	5.95298	673	0.485706	52	0.771052	104	5.34143	573	0.860655	94	0.667884	75	1.29495	129	1.09455	164	0.0281552	-1.45949	down
LTO1	3.09353	553	2.80919	475	3.90739	827	3.88403	659	8.72322	1503	2.82324	497	11.3251	1780	4.38861	1038	0.0421158	1.05179	up
KLF4	1.0417	244	2.06799	452	0.361596	101	0.390646	87	0.490324	110	0.288978	67	0.369678	76	0.610124	188	0.0352092	-1.40744	down
SLC22A7	51.5435	5267	34.5705	3337	71.4419	8638	215.996	20935	16.2072	1597	74.2305	7472	11.6499	1047	37.1293	5019	0.0200296	-1.4017	down
SLC11A1	2.46132	162	0.626025	39	1.12595	88	0.962003	60	6.24674	397	7.87249	511	1.42937	83	11.2888	982	8.59423e-05	2.30464	up
PLEKHF1	5.44778	176	1.88962	58	7.90838	302	8.92867	273	2.42455	76	2.05938	66	0.017903	1	2.55617	109	0.012159	-1.82143	down
ARMCX2	3.95878	278	6.16791	409	2.40824	200	3.14877	210	1.33324	91	3.42179	237	0.945596	59	2.39452	223	0.0358603	-1.1822	down
AQP8	50.7932	1542	109.17	3130	159.248	5718	86.795	2499	5.12442	150	42.94	1284	5.25125	141	26.6767	1071	0.000155542	-2.54323	down
Capra_hircus_newGene_13762	0.742018	87	4.45256	464	0.953897	133	0.36641	42	0.031256	4	0.481361	61	0.570563	65	0.307635	50	0.0112709	-2.3133	down
SPSB2	4.34291	132	4.23453	122	4.33153	156	4.65362	134	1.22832	36	2.70811	81	0.616119	17	1.86968	76	0.00348333	-1.57329	down
CDT1	0.467549	51	0.691896	71	1.81167	232	1.88809	194	0.127979	14	0.974301	104	0.136383	13	0.210926	31	0.00962635	-1.80703	down
Capra_hircus_newGene_14811	18.639	404	10.0919	211	2.71569	72	10.4963	218	25.3328	518	7.19675	155	19.7222	375	66.7751	1930	0.0263925	1.44218	up
Capra_hircus_newGene_7774	5.44874	313	5.37196	305	9.04125	595	6.39167	338	2.151	109	5.29701	297	0.524283	25	1.68432	128	0.0042708	-1.64591	down
RDH5	3.64595	134	4.51071	157	4.04656	176	4.27768	149	0.96015	34	1.83444	67	1.51789	49	1.70333	83	0.00407783	-1.52137	down
TGFB3	0.692115	130	4.86903	863	0.785755	175	0.406085	73	0.648362	118	0.690912	128	0.750564	124	0.379763	95	0.0200891	-1.81881	down
ENSCHIG00000019220	39.9953	658	59.2575	921	219.311	4266	49.2698	769	56.1126	890	11.349	184	21.6068	313	24.3723	530	0.00350478	-1.79757	down
RASSF4	20.4135	774	27.3289	979	4.42572	199	5.0199	181	4.54541	167	4.98982	187	6.66291	223	5.62544	282	0.015478	-1.57796	down
SHF	0.766727	80	1.58377	157	1.19952	149	1.37828	137	0.526417	53	0.429643	45	0.175568	17	0.494242	69	0.00159538	-1.76602	down
MLXIP	2.59362	277	0.3731	38	2.1076	266	2.45747	249	4.69682	483	3.23611	341	4.34819	408	2.96452	419	0.027387	1.13573	up
Capra_hircus_newGene_8180	1.20917	52	0.793543	36	0.229526	13	1.33213	38	5.963	254	1.35493	54	5.78421	206	1.78419	103	0.00182265	2.16566	up
Capra_hircus_newGene_8187	3.46987	531	1.49976	217	3.38723	614	5.29513	769	2.31613	241	1.95539	295	0.414289	56	2.18577	443	0.0167245	-1.17205	down
SPOCK1	0.34663	18	0.37753	18	0.157611	10	0.355625	17	1.74249	84	2.05628	102	1.79982	79	1.03072	69	9.13472e-05	2.32774	up
FADS1	38.0742	5538	13.1409	1806	37.2034	6405	62.2962	8872	15.6655	2196	35.5195	5090	13.9854	1788	26.1173	5026	0.0401227	-1.10997	down
MYCL	0.780686	33	1.74764	70	1.24273	62	1.98296	79	1.55648	63	0.993083	42	10.3278	382	2.55038	142	0.0417606	1.56237	up
GPT2	50.2428	9826	39.7837	7350	65.8408	15234	35.542	6593	184.623	34807	104.817	20191	47.7344	8209	93.5512	24200	0.0339736	1.02324	up
PTPRS	7.45177	1635	1.34602	279	6.35791	1645	6.77583	1410	3.57077	755	3.05457	663	1.15436	222	2.08792	608	0.0160818	-1.14412	down
DHX58	12.6659	999	275.524	20523	19.8786	1855	7.57129	567	6.43271	489	8.34102	648	3.65276	254	51.0081	5321	0.0122132	-2.73616	down
EGLN3	3.11443	738	6.72306	1505	5.34308	1498	3.1869	717	1.58627	363	2.61021	610	0.484597	101	2.83559	889	0.00525435	-1.55265	down
UMAD1	2.36601	94	17.6759	657	3.23656	151	3.4425	129	3.14622	120	2.99281	116	2.52484	88	2.93383	153	0.0270307	-1.56822	down
ABHD6	4.61148	373	15.3147	1169	5.27561	505	5.46202	419	3.10699	242	5.88177	468	0.604334	43	2.53939	272	0.00789056	-1.71121	down
SCLY	12.4371	2467	25.69	4812	12.1812	2858	16.2488	3056	10.0073	1913	9.9418	1942	2.71905	475	11.4597	3006	0.022549	-1.22009	down
NLE1	4.21779	306	2.47499	187	3.36752	306	3.75342	269	9.46021	686	4.62766	355	9.07859	623	3.86939	392	0.0327664	1.0186	up
Capra_hircus_newGene_14990	0.420902	23	0.783882	40	1.06269	67	2.3166	117	0.33044	17	0.872033	46	0.041883	2	0.366787	26	0.0222188	-1.59241	down
ENSCHIG00000014979	0.277891	29	0.900527	88	0.835299	102	1.44044	141	0.405023	41	0.355918	37	0.269137	25	0.355935	49	0.0195687	-1.37179	down
FIGNL1	1.80713	141	1.64105	121	3.43793	317	4.20128	311	0.866798	66	1.84843	142	0.344778	24	1.15162	119	0.0069758	-1.45764	down
SLC26A11	4.44614	398	5.26202	445	11.1683	1183	9.07683	771	3.57176	309	5.37885	475	0.623958	50	2.78823	330	0.00755162	-1.41517	down
ENSCHIG00000023424	11.1316	976	26.4177	2187	14.2338	1476	16.0258	1332	7.3446	621	7.32223	632	7.48404	577	9.18277	1065	0.00899096	-1.27868	down
ABCB8	8.42504	692	1.82275	142	4.03682	392	9.86335	768	12.8241	1015	12.0637	976	14.4706	1045	8.84599	961	0.0178833	1.13413	up
STAT3	63.688	6713	53.2922	5307	52.9622	6605	78.6988	7868	102.079	10373	83.8403	8705	212.853	19728	114.966	16029	0.0273553	1.12299	up
ACOX1	31.4381	1388	10.4629	384	30.7393	1695	34.9006	1468	84.2413	3823	76.0518	3416	81.236	1046	64.7195	4686	0.0435007	1.11385	up
Capra_hircus_newGene_8686	0.662233	195	0.460972	174	0.609494	269	0.692755	221	1.83061	607	1.09091	370	1.65907	530	0.935556	391	0.0128967	1.17147	up
CTSL	3.45069	231	27.3891	1730	6.44845	511	4.69954	299	3.45833	223	3.19661	211	4.76539	281	5.59787	496	0.0206642	-1.62275	down
Capra_hircus_newGene_8029	0.71402	74	2.79673	244	1.80407	239	0.625749	76	0.478575	58	1.26031	134	0.384573	42	0.562898	64	0.0359449	-1.34038	down
ENSCHIG00000022434	2.58705	49	5.28062	93	4.49439	100	1.84623	33	1.47993	27	2.25059	42	0.807797	14	1.87084	47	0.0264945	-1.35286	down
FASTKD3	2.05836	301	0.315034	44	1.82339	315	1.8069	250	4.471	629	3.68716	530	3.63994	467	3.5415	684	0.00334062	1.43608	up
Capra_hircus_newGene_11749	0.044634	5	74.8886	6446	1.30366	141	0.254595	23	0.160526	15	0.602212	55	0.052673	5	1.81445	219	0.000849054	-5.47258	down
PGM3	5.35605	635	2.0212	227	3.89821	547	4.06855	458	5.55905	635	8.30369	969	15.3464	1599	6.39511	1003	0.00743124	1.34896	up
ENSCHIG00000027117	21.4303	789	25.6753	893	22.8894	997	31.2338	1090	11.4351	406	14.9326	542	6.27355	203	13.4769	656	0.00332858	-1.25325	down
ENSCHIG00000027118	0.7103	92	15.8562	1920	4.29336	651	0.950014	116	0.404694	50	1.52008	192	1.00661	114	0.994404	169	0.00127115	-2.87038	down
ENSCHIG00000017206	0.924611	46	15.8126	728	9.36788	540	5.6597	262	0.456545	22	0.53744	26	1.5097	65	0.667653	44	2.96357e-05	-3.44276	down
Capra_hircus_newGene_675	1.64317	77	1.45056	64	1.13088	63	1.74393	78	0.619155	28	0.88635	41	0.301295	13	1.17978	73	0.0434089	-1.09066	down
ING2	4.68855	154	3.81222	118	4.67205	181	6.29918	196	1.9932	63	2.6165	85	1.60555	47	2.0766	90	0.0083566	-1.26462	down
ENSCHIG00000012186	0.590406	45	0.985027	69	1.56086	135	2.50889	175	0.723755	52	0.440859	35	15.8082	1035	0.657291	63	0.0410975	2.01113	up
EML2	1.40445	223	2.31645	342	1.80928	340	1.38333	210	0.763548	119	1.48427	235	0.383412	69	0.815882	170	0.0270948	-1.14152	down
TAX1BP1	35.7389	4782	18.5196	2342	27.3679	4333	33.3966	4093	45.1953	5678	37.8521	4429	115.325	13034	63.5225	9916	0.0201237	1.23502	up
TM6SF2	9.78249	424	105.923	4336	26.9634	1383	15.0001	617	7.76122	325	7.32459	313	1.12384	43	24.8241	1423	0.00535271	-2.40737	down
ENSCHIG00000022427	1.23919	102	0.108199	9	1.86959	174	0.851255	67	0.685211	54	0.217741	21	0	0	0.244903	27	0.0303736	-1.82625	down
RRS1	9.08449	383	5.96187	237	9.67221	482	7.10753	284	24.8113	1007	12.6747	526	27.2098	1007	16.897	941	0.00282862	1.3781	up
DNAJB5	0.95866	129	0.060149	8	0.522215	83	0.963849	123	1.69798	219	1.18628	157	1.45646	172	1.26916	225	0.0311828	1.30075	up
Capra_hircus_newGene_16183	0.75971	139	0.903766	112	0.597544	82	1.39422	250	0.084177	5	0.236118	52	0.058062	14	0.472745	117	0.0081063	-1.88506	down
GAS2	0.399605	55	0.608796	78	1.33453	210	1.20296	146	0.123373	17	0.545303	73	0.0919	11	0.48421	87	0.0155303	-1.55348	down
ABAT	11.4053	741	0.834936	52	7.48361	576	10.2045	630	27.6984	1734	33.4571	2141	5.05271	289	20.1548	1731	0.0100326	1.53496	up
GNL3	12.4766	782	4.8	285	13.0417	967	12.9503	770	31.919	1928	19.2607	1189	31.2844	1724	23.9592	1986	0.00188807	1.36952	up
RAD54L	0.328198	29	0.558579	46	1.97158	202	1.02195	84	0.051499	5	0.866698	74	0	0	0.102195	12	0.0283511	-2.08157	down
ABCG1	6.00439	467	0.817415	60	6.31485	581	4.57039	337	22.1978	1663	10.2042	782	2.7096	186	13.8931	1428	0.0128353	1.43204	up
RNF128	173.995	23183	130.196	16148	269.15	42274	270.659	34225	65.1908	8411	172.068	22684	45.0732	5305	133.366	23554	0.0284275	-1.07383	down
DMTN	1.49641	69	8.13179	355	2.92796	160	3.33371	146	1.02652	46	1.70162	78	0.180113	8	1.8205	111	0.00375377	-2.09264	down
Capra_hircus_newGene_1533	3.01113	268	2.19275	226	1.95189	266	1.74581	224	1.77883	240	0.283733	21	0.405745	32	1.31705	186	0.04453	-1.27716	down
CDC42EP5	2.21339	40	4.71985	79	2.9763	63	3.07184	52	1.24974	22	0.280644	5	1.08961	17	0.498555	12	0.00145134	-2.15449	down
ENSCHIG00000014470	2.98956	657	24.2068	5022	2.28721	595	2.67878	558	1.97635	419	2.87814	623	0.679019	132	3.02096	878	0.00294234	-2.41186	down
CAHI-DQA2	2.81952	561	1.42037	267	1.88178	443	0.224893	44	0.869618	169	0.562049	114	0.202879	36	0.378352	100	0.00572023	-1.8111	down
ALAS1	16.5492	2187	14.5889	1822	15.4418	2415	17.1845	2154	63.5554	8097	57.8945	7536	13.5668	1577	77.9701	13629	0.00143665	1.59062	up
DNMT3B	0.329731	61	0.061873	11	0.405287	86	0.475191	81	0.072143	13	0.271399	46	0.068729	12	0.09293	23	0.0391046	-1.29584	down
CDKN1A	40.9833	764	32.2174	567	21.8908	483	49.1947	869	235.996	4237	38.8377	713	150.242	2461	106.321	2619	0.000664365	1.87317	up
LY86	0.969632	56	3.40736	183	0.76566	52	0.56203	31	0.230415	13	0.925226	53	0.117163	6	0.720185	55	0.016968	-1.88927	down
TMEM106A	3.95295	120	12.0859	344	3.25113	116	3.02031	87	3.08437	90	2.95464	88	0.43956	12	3.05388	122	0.0209177	-1.60949	down
IRS2	7.84457	1322	1.36647	218	2.20566	440	4.09164	654	26.5977	4321	10.066	1671	37.4037	5543	16.2349	3619	9.46091e-06	2.71817	up
PCED1B	1.63072	83	10.8314	517	2.93943	176	2.18694	105	1.58396	78	3.04253	152	0.468476	21	1.18409	80	0.00972535	-1.9145	down
Capra_hircus_newGene_5087	0.240875	124	0.093532	46	0.197063	120	0.273918	134	0.752087	368	0.336595	153	0.336064	152	0.272246	185	0.0389971	1.04277	up
RIOX1	5.83307	399	1.49806	97	5.8815	476	5.12886	333	10.9404	722	5.24858	354	14.4382	869	7.10173	643	0.0207746	1.1797	up
HIP1R	45.6978	5822	16.434	1979	81.3629	12264	53.4599	6460	206.33	25342	149.854	18805	460.61	51589	126.387	21300	7.26435e-05	2.44249	up
MVK	8.19027	1349	21.3266	3316	9.02104	1757	6.61484	1033	70.8923	11250	18.2411	2958	28.1884	4080	53.2048	11584	0.00715534	1.63376	up
ATP6V1C2	0.202221	11	1.04714	50	0.123435	8	0	0	3.04047	147	0.749884	37	103.95	4578	3.52151	234	7.20604e-05	6.24971	up
SLC43A2	10.4361	684	0.871292	54	9.30246	722	10.8337	674	24.4256	1543	18.8828	1219	26.5473	1530	17.3847	1507	0.00341088	1.62632	up
ENSCHIG00000010779	1.398	62	14.5061	605	3.49418	183	0.612505	26	1.5246	65	1.37038	60	1.19946	47	1.71459	101	0.00900989	-2.2003	down
GSDMD	9.27936	517	23.0928	1214	13.2742	874	7.634	403	5.70265	306	10.9318	600	2.8049	138	8.13002	599	0.0244465	-1.24447	down
TFEC	2.43208	153	5.10184	302	1.5195	113	2.20861	132	0.745793	46	2.58642	160	0.595486	34	1.40389	117	0.0330056	-1.34489	down
RNF152	1.48506	35	0.705654	16	0.942885	27	1.18961	27	2.44275	56	0.954744	23	4.37294	91	2.3834	75	0.0307741	1.33036	up
BCL2	3.17925	220	1.54972	102	1.30612	107	1.72097	113	16.331	1088	2.4985	171	12.6596	769	3.92325	359	0.000363558	2.21502	up
PRC1	0.669321	48	2.93027	196	9.26407	769	1.46686	99	0.088645	7	2.53824	179	0.07505	5	0.234738	23	0.0110435	-2.49776	down
DDX5	73.665	14390	56.1144	10358	47.6833	11024	74.6598	13832	168.782	31795	79.116	15220	203.991	35047	98.6399	25493	0.0219118	1.16395	up
SPC24	0.264296	47	0.572473	95	3.9036	808	0.653587	109	0.057261	10	1.13524	196	0.137284	22	0.122298	29	0.0251861	-2.01596	down
Capra_hircus_newGene_1766	0.709328	35	5.50454	314	4.23525	200	1.14793	28	0.571697	17	0.581956	26	0.857773	23	0.681082	51	0.00108183	-2.69518	down
ENSCHIG00000006982	283.059	26159	507.427	43493	477.373	52197	345.041	29861	148.158	13200	208.065	18941	110.738	8727	214.688	25514	0.00401843	-1.41915	down
Capra_hircus_newGene_7034	0.417512	31	10.96	555	1.41551	100	1.08996	71	0.509642	36	1.04774	61	0	0	0.357784	34	0.00245455	-3.20293	down
IRF2	23.4535	1011	40.8541	1731	20.5089	1038	25.4021	1044	13.4246	553	19.4248	848	6.47017	244	19.1097	1116	0.0203128	-1.14825	down
NIM1K	2.23171	113	0.320771	16	2.4099	144	3.49455	167	0.179799	9	1.16618	58	0	0	0.199472	14	0.00472568	-2.46045	down
ZBTB16	16.6296	1570	1.41851	127	9.4273	1054	14.7048	1317	28.9764	2638	14.8052	1377	15.4315	1282	26.3768	3294	0.0384907	1.11634	up
MOCS1	23.3254	1775	10.0164	731	16.1086	1479	34.8689	2534	68.0302	5007	40.8749	3103	42.4904	2906	70.1655	7135	0.00149868	1.44184	up
Capra_hircus_newGene_4653	1.84299	87	11.3714	506	3.26427	182	3.12885	140	1.31059	60	2.29178	107	1.04981	44	1.17896	74	0.00245413	-2.08069	down
ENSCHIG00000022924	28.8874	1674	5.83442	320	15.9953	1097	0.369696	21	41.19	2301	67.1856	3834	5.97112	305	140.451	10763	0.0135477	2.21582	up
ACSM3	38.5352	4549	45.9692	5115	42.5243	5924	58.3946	6531	15.0519	1711	35.4944	4121	15.8377	1643	27.4861	4285	0.020764	-1.07404	down
PLAC8	51.191	689	1416	17989	105.681	1682	60.931	778	38.7535	503	76.2928	1011	8.8219	105	48.5549	864	0.000242434	-3.84536	down
Capra_hircus_newGene_14799	12.7742	429	32.2288	1022	25.0521	995	21.4433	683	8.20355	266	6.11099	203	6.52793	193	13.2467	589	0.00168733	-1.58589	down
SNRPA	13.453	438	4.21937	130	9.41566	363	11.226	347	21.3686	671	13.2215	424	24.5223	702	15.1643	653	0.022319	1.05228	up
PARM1	0.652692	37	2.56957	138	0.754152	51	0.701991	38	0.433489	24	0.415044	24	0.667368	34	0.379658	29	0.0333691	-1.49805	down
FAM126B	3.58864	242	1.95838	125	1.87576	150	3.88029	248	4.68996	304	5.88254	390	5.3975	319	10.3438	919	0.00831964	1.22654	up
ENSCHIG00000012677	3.03709	159	0.092033	5	1.37379	85	1.0617	53	7.36069	370	2.88429	148	2.5422	117	2.98644	206	0.022348	1.54182	up
IFI44	14.0476	813	322.827	17614	16.8013	1149	8.99132	494	6.0267	335	6.56711	374	1.76334	91	90.0945	6884	0.0482109	-2.36369	down
IPO4	8.01105	1249	2.43665	359	3.9956	737	6.19888	917	15.7848	2372	9.0419	1389	14.1618	1941	11.6322	2399	0.00261506	1.36747	up
Capra_hircus_newGene_6222	1.10496	105	0.898485	70	2.82206	364	0.207571	19	13.6689	1383	1.30447	126	11.1762	667	1.00498	158	0.00769019	2.21698	up
CEP89	0.367193	79	0.032586	7	0.314597	80	0.335085	68	0.305408	63	0.268733	57	2.54608	477	0.284174	80	0.0152801	2.06103	up
LPL	6.06252	336	1.76089	93	3.23655	213	2.66249	140	30.7732	1637	6.24965	340	5.20495	253	4.78561	350	0.00467257	1.67941	up
PRRG4	3.3374	662	28.2128	5286	3.75696	882	6.2985	1185	5.04735	965	3.2894	643	1.89792	331	6.9487	1823	0.0198935	-1.70403	down
Capra_hircus_newGene_16956	0.666737	20	6.08645	170	4.66118	161	3.32752	93	1.29845	37	1.01916	30	0.12183	4	0.98523	39	0.00148227	-2.38081	down
CDADC1	3.22731	186	9.52276	517	2.98442	203	4.29315	235	2.24888	125	3.25745	185	0.909644	46	1.44356	110	0.00621902	-1.6551	down
TNFAIP3	6.24397	568	3.05255	263	2.26682	244	7.7377	668	15.9348	1397	3.98244	357	72.4691	5794	4.1758	503	0.00173418	2.63367	up
Capra_hircus_newGene_12947	0.811156	115	4.87152	184	1.10457	75	3.10538	212	0.480558	44	0.747218	88	0.35455	13	0.685401	62	0.00395832	-1.7867	down
ENSCHIG00000025548	10.722	213	75.5686	1401	23.9073	563	10.8358	224	10.0993	195	13.3901	268	7.41106	143	12.0716	326	0.00698202	-1.81528	down
NSUN2	9.06084	1660	5.17378	901	7.23781	1577	9.05573	1581	20.1465	3576	11.4201	2067	22.798	3683	12.0666	2937	0.012399	1.17904	up
ENSCHIG00000011750	1.00936	78	0.177473	13	1.03698	94	0.818457	60	0.331714	25	0.521512	40	0.088508	6	0.183332	19	0.0200255	-1.44375	down
YBX3	20.6063	3084	26.7784	3789	13.3595	2342	12.1493	1741	50.0921	7159	20.9477	3114	71.5896	9568	29.2975	5883	0.0425009	1.18777	up
HYI	26.5433	1543	49.1611	2700	50.0034	3439	28.9606	1597	13.6704	766	22.8142	1307	14.2628	729	15.5956	1200	0.00499533	-1.37346	down
ENSCHIG00000019656	2.16559	93	6.04412	244	3.03457	154	5.4041	219	1.23633	51	2.22528	94	0.254414	10	1.29392	73	0.00188332	-1.97037	down
ISG15	18.1736	2714	1936.03	273061	34.6822	6127	3.24648	460	6.08693	877	1.97714	291	9.07198	1192	134.809	26625	0.00672416	-4.29661	down
ENSCHIG00000017121	4.15819	1090	0.374138	93	7.40121	2295	4.16834	1037	18.4192	4654	10.0454	2594	22.3258	5145	8.03395	2785	0.00216366	2.02959	up
TTF2	2.10004	292	10.5834	1386	4.42477	726	1.96808	259	1.39974	188	3.287	449	0.736216	90	2.91896	536	0.0179407	-1.574	down
S100A14	6.34788	77	9.77318	112	11.9152	171	18.6894	214	5.38943	63	8.53896	102	3.24519	35	4.64515	75	0.0266191	-1.16545	down
N4BP2L1	25.8267	703	6.22912	156	28.1324	897	39.3924	995	12.3593	313	7.60748	193	2.27487	56	13.4378	485	0.00539016	-1.48586	down
SLC16A7	17.8522	1217	13.0477	880	6.65856	537	25.5017	1707	45.9088	3187	25.8792	1852	52.2339	3251	39.3746	3704	0.00418411	1.45547	up
SLCO2B1	19.9868	1629	11.3375	873	62.4811	6025	58.306	4507	6.95939	547	22.7147	1824	2.93984	211	16.4481	1774	0.00620226	-1.66218	down
CD80	4.21595	147	6.62718	219	2.72222	113	4.43131	147	1.60295	54	2.2511	78	1.86319	58	2.24521	104	0.0178561	-1.3092	down
NCAPG2	1.53186	259	0.880415	141	5.98279	1197	3.14633	505	0.68263	112	2.8809	480	0.492047	74	1.13999	255	0.0485153	-1.20034	down
Capra_hircus_newGene_6418	1.29513	158	4.88966	587	9.10969	1347	14.6217	1725	0.846955	102	0.040572	7	0.055633	7	1.10145	188	8.05893e-06	-3.90397	down
Capra_hircus_newGene_6414	1.74965	82	12.6663	476	1.46214	67	2.44622	96	0.513012	21	0.787764	34	0.334946	20	0.994613	60	0.000216819	-2.95187	down
CA14	15.484	590	13.1865	474	17.5933	792	22.7998	823	11.9907	440	8.48856	319	3.07019	103	10.4288	525	0.0109098	-1.12305	down
B9D2	3.31716	68	3.71507	71	4.88014	117	4.93654	95	1.66302	33	3.00564	60	0.906564	17	1.10667	30	0.00904539	-1.42607	down
RASL11A	6.24179	251	3.57625	136	4.42029	210	3.90038	149	1.61335	63	1.76983	70	0.50245	18	1.09309	58	0.000153593	-1.97449	down
HOMER1	0.428265	76	1.91286	318	0.725937	151	1.44497	241	0.485022	82	0.848051	147	0.433938	67	0.432032	101	0.0390952	-1.24453	down
POLR1C	13.3822	536	6.0774	230	12.5808	596	13.8009	524	23.1733	894	13.7764	543	40.0584	1409	14.7433	781	0.0237446	1.13593	up
OSGIN1	9.87771	1098	6.83336	753	15.1159	1986	47.4931	4919	13.5428	1433	6.39015	660	5.64822	558	8.02227	1154	0.0227536	-1.18731	down
Capra_hircus_newGene_11655	19.8155	773	36.0435	1328	14.5962	674	14.278	529	23.087	869	16.0011	615	231.969	7956	11.8996	614	0.0376564	1.84579	up
CBX8	1.28051	187	0.926191	128	1.28137	221	1.69756	235	0.586111	83	0.863236	124	0.162416	21	0.445229	86	0.00592821	-1.43148	down
RRP9	6.50402	356	3.27918	170	7.02149	455	9.00458	468	25.3768	1339	12.7442	687	39.581	1905	15.3304	1110	0.000112032	1.98913	up
PPARGC1A	8.34349	1073	2.16606	263	7.72734	1172	5.85825	713	26.7686	3311	17.7301	2239	13.0534	1476	21.055	3575	0.000185578	1.70946	up
MTHFD1L	2.352	267	3.5555	381	5.22006	701	3.95455	426	5.79714	634	7.32676	819	12.5906	1256	7.82872	1175	0.0187627	1.16576	up
DHRS7	305.767	11950	206.19	7612	739.301	34185	455.847	16897	155.45	5857	250.719	9652	113.476	3900	264.859	13692	0.0180639	-1.15713	down
KPNA7	1.11326	76	0.962426	62	2.29465	184	1.02154	66	19.7716	1287	9.88298	657	11.9057	707	5.53282	494	1.26403e-08	3.05962	up
SLC12A2	1.41524	349	7.71462	1796	0.805169	232	1.52049	356	1.48044	352	1.09474	266	1.30143	282	1.53402	500	0.0400994	-1.43609	down
BYSL	9.4959	656	3.4306	224	9.32968	763	11.1631	732	23.0179	1533	11.1167	757	25.1109	1526	14.317	1309	0.00775185	1.24964	up
CENPN	0.530465	65	0.423146	49	3.80334	546	1.27145	147	0.181284	22	1.24158	149	0.23779	26	0.159278	26	0.0213618	-1.77517	down
MCTP2	2.00315	234	1.39864	180	2.2004	316	4.00384	459	6.06535	688	1.66308	210	12.9378	1436	9.53012	1460	0.00246713	1.79354	up
Capra_hircus_newGene_13051	1.52215	107	20.4841	1551	2.082	197	2.90734	175	0.215229	20	0.694089	55	0.642006	51	1.11414	103	5.59967e-05	-3.69833	down
Capra_hircus_newGene_13057	0.442818	39	0.519492	44	0.917096	96	1.37656	115	0.131498	12	0.226266	20	0.172804	14	0.301123	35	0.000899683	-1.91563	down
TCIM	25.3283	312	29.642	345	26.1591	381	31.1915	364	8.39578	100	24.7215	300	2.94597	32	13.7285	224	0.0144939	-1.34925	down
Capra_hircus_newGene_13055	0.806052	101	0.284396	19	0.448592	37	0.437954	50	0.906872	119	0.444255	53	4.10959	475	1.76846	319	0.000848365	2.4769	up
NLRC4	1.54295	182	1.61246	180	1.57777	220	1.02429	115	0.542696	62	1.29258	151	0.207916	22	0.765946	120	0.0307409	-1.22296	down
NCAPG	1.31682	157	1.24306	138	12.6699	1755	4.80173	534	0.159	19	4.1712	481	0.149996	16	0.41533	66	0.0197661	-2.14098	down
MAP3K13	3.00437	897	4.27143	1219	1.35011	472	5.91766	1667	0.604298	171	1.99109	578	0.221129	57	1.46659	576	0.00145337	-1.94915	down
TMEM150B	31.9444	867	30.8867	792	83.9044	2693	74.0081	1905	22.5258	590	30.5929	818	4.29909	103	19.7147	708	0.00169845	-1.61936	down
ENSCHIG00000015660	31.4869	250	158.114	1185	54.8308	515	50.499	380	25.168	193	39.3359	308	22.1757	155	44.3848	466	0.0147595	-1.47611	down
NCOR2	7.22459	2032	1.2159	326	3.34066	1120	7.54579	2017	77.1365	20899	11.293	3149	8.47851	2095	9.81639	3669	0.000368906	2.44268	up
NOP9	12.9591	2178	13.7097	2177	24.8411	4940	17.0475	2718	9.24322	1498	11.387	1885	4.12905	611	12.3443	2744	0.0308371	-1.00132	down
ENSCHIG00000009032	5.54515	346	87.8141	5171	8.75249	646	4.4841	266	4.78498	288	5.76881	355	3.5278	194	7.72229	637	0.00175536	-2.78542	down
TP53INP1	71.2393	14020	27.5674	5133	48.0448	11187	74.6021	13931	173.838	32831	102.259	19751	75.5445	13015	129.642	33673	0.0128264	1.1106	up
DLG5	4.35526	1337	4.47729	1297	3.81436	1384	5.29745	1541	5.82592	1703	4.87089	1471	22.3026	6012	8.23414	3341	0.027717	1.31331	up
SLC25A47	101.387	6669	113.944	6743	308.968	23858	220.268	13609	75.9197	4688	108.27	6980	99.5068	5684	57.8817	5050	0.0283506	-1.09916	down
DOCK7	7.52129	1832	1.69231	390	10.6709	3074	16.6514	3845	2.48249	583	3.77396	906	0.662784	142	3.65888	1179	0.00190902	-1.765	down
ENSCHIG00000026534	1.69873	53	6.14549	181	14.3774	528	0.740831	22	0.985553	30	2.3557	73	1.81461	50	1.50512	62	0.014814	-1.90955	down
PRPSAP1	5.1954	1101	6.56412	1313	4.86234	1219	6.19029	1244	3.97157	811	3.6961	771	0.892813	167	3.16453	887	0.0137004	-1.15305	down
SVIL	9.96278	2370	30.0728	6853	5.24895	1492	10.6848	2401	7.2897	1672	9.44606	2091	2.97972	648	9.92604	3103	0.0380653	-1.29397	down
Capra_hircus_newGene_7911	0.896665	171	1.72968	293	0.984483	219	0.376943	61	0.109865	22	1.23709	154	0.054095	10	0.169207	46	0.00769962	-2.03202	down
Capra_hircus_newGene_1189	3.36577	157	3.30361	118	6.01067	323	4.97396	218	0.690502	33	1.45712	65	1.33106	52	1.2653	78	0.000489833	-1.82921	down
Capra_hircus_newGene_2987	4.4436	123	8.01236	209	9.07421	296	19.4641	509	2.53687	68	3.91886	107	1.95538	48	3.06136	112	0.00045544	-1.85756	down
TSPAN33	1.81496	187	22.0228	2137	3.53895	430	2.91546	284	0.821355	82	1.5869	161	2.24196	203	4.88068	663	0.0135147	-2.03719	down
UBALD2	16.2451	810	14.3324	675	18.2399	1076	16.0186	758	55.4696	2666	20.2392	994	125.291	5492	26.6505	1758	0.002041	1.92881	up
ENSCHIG00000012899	17.6175	995	0.199082	11	0.425318	29	16.5312	885	0.629625	35	1.1973	67	0.06381	4	0.28318	22	0.000217484	-3.89552	down
STK17A	4.359	1028	13.8595	3086	3.15758	881	2.64021	591	3.23533	736	2.30025	534	1.46782	305	2.32405	725	0.00568077	-1.72281	down
Capra_hircus_newGene_10101	16.8628	801	71.9934	3229	16.5162	928	23.5853	1062	13.3565	612	16.8888	790	11.2594	470	13.3352	838	0.0104328	-1.53922	down
ENSCHIG00000015324	52.1333	2140	11.5612	449	244.38	11865	58.115	2262	31.5262	1248	52.3486	2116	11.4708	414	39.3967	2139	0.0276154	-1.4952	down
Capra_hircus_newGene_3761	0.134982	18	0.045284	6	1.75947	271	1.8144	210	0.32895	31	0.267602	36	0.219909	4	0.275147	48	0.0153383	-2.09749	down
FAM110A	1.51347	52	4.1273	133	1.24127	50	1.01725	33	0.204675	7	0.62701	22	0.098716	3	0.46873	22	0.000240911	-2.76152	down
C14orf28	1.33699	153	9.46578	1016	1.43469	195	1.13813	124	1.95644	216	1.55547	175	0.591971	60	1.13251	171	0.0149399	-1.81896	down
CD180	1.49133	277	0.550244	97	0.638291	141	0.304453	54	0.133474	24	0.638417	117	0.032986	6	0.429303	106	0.049194	-1.40806	down
ENSCHIG00000008228	7.80145	1384	12.1802	2037	18.9282	3967	24.509	4121	2.96758	510	7.33168	1283	3.28849	513	7.21101	1689	0.000969932	-1.65399	down
ASPM	2.08973	832	1.05647	398	2.99513	1411	1.19673	452	7.21697	2768	4.57781	1795	7.61942	2666	14.9851	7887	3.1562e-05	2.22037	up
FTH1	208.922	31307	260.4	36860	270.576	47972	201.62	28656	424.047	61258	324.395	47882	803.33	105851	772.425	153103	0.0159681	1.27939	up
Capra_hircus_newGene_5393	1.9824	211	152.435	15287	32.8652	4134	8.47504	853	30.3756	3111	11.1086	1165	1.51882	144	5.73288	806	0.0126625	-2.61003	down
EIF4A1	103.791	11601	52.6937	5564	78.2579	10349	82.7978	8777	186.09	20051	118.545	13051	244.937	24072	143.074	21152	0.0135322	1.18976	up
ZDHHC24	9.48348	312	6.06195	189	15.2566	594	14.8552	464	4.23494	135	9.92828	322	1.7214	50	7.14627	311	0.038422	-1.05477	down
ENSCHIG00000023824	426.941	6331	1203.12	16852	664.902	11665	490.869	6904	315.991	4517	308.488	4506	144.488	1884	408.594	8014	0.00610958	-1.51723	down
COL16A1	1.31291	214	6.51695	1002	4.82433	929	2.28209	353	1.45779	229	3.43536	551	1.04401	150	1.66805	359	0.0337397	-1.26364	down
CAPSL	1.08589	69	2.29881	137	1.07698	81	3.99971	239	0.324988	20	0.905413	57	0.797366	45	0.353563	30	0.00524054	-1.80542	down
A4GNT	1.33125	309	0.627269	138	1.55008	426	4.48052	986	0.21683	49	1.14236	262	0.184444	38	0.303762	94	0.00106403	-2.07174	down
NOP14	7.07924	708	1.85494	176	4.02644	476	5.43443	515	14.082	1357	8.66295	853	12.2544	1077	9.28516	1227	0.00281556	1.34522	up
SLFN11	0.566795	72	5.30732	629	0.657611	98	0.254502	31	0.196034	24	0.509702	63	0.041099	5	0.56808	95	0.00278394	-2.89154	down
ACSBG1	40.7335	4164	30.7883	5575	18.0117	4485	13.8457	3008	20.1023	2671	9.60706	1359	3.89588	844	10.9414	1737	0.00141338	-1.6199	down
CENPM	2.61589	55	2.38884	47	8.08393	199	2.9947	60	0.785438	16	3.83706	79	0.848359	16	0.701807	20	0.0292246	-1.46857	down
MCUB	5.07493	196	29.3682	1072	13.4011	613	10.4675	384	2.74044	103	6.30042	240	1.8072	62	5.59516	286	0.000787	-2.14717	down
ME1	13.7994	1421	3.55321	346	42.6534	5194	52.8723	5161	3.82892	380	7.89983	801	2.02548	184	7.54146	1027	0.000223326	-2.35686	down
SLC25A28	20.5348	1972	98.2299	8910	18.4701	2099	24.2323	2207	23.9554	2218	15.3371	1451	15.939	1346	24.7204	3140	0.0378889	-1.35426	down
DERL3	18.8249	503	59.0752	1489	16.2074	512	7.88924	200	5.76538	149	23.1508	609	12.9029	303	2.03977	72	0.0469083	-1.51357	down
DKK1	0.472062	85	5.01459	852	0.558556	119	0.535936	92	0.497284	87	0.526134	94	0.744339	118	0.173075	42	0.0142663	-2.10491	down
FOSL2	18.2715	689	9.99571	356	7.45994	333	20.3753	729	45.015	1637	25.9518	964	66.6744	2211	37.9334	1892	0.000461677	1.74597	up
ENSCHIG00000022735	0.505606	42	2.19073	138	0.633883	63	1.03011	65	0.111659	9	0.268254	18	0.113373	9	0.204734	18	3.61617e-05	-2.81803	down
Capra_hircus_newGene_547	0.933494	123	0.79044	108	0.278839	43	0.639902	82	0.529777	67	0.172153	24	0.380561	39	0.068413	11	0.0443836	-1.3909	down
Capra_hircus_newGene_544	1.27573	78	1.17948	66	1.91948	156	2.1469	147	0.280809	24	0.537512	40	1.13783	51	0.120081	13	0.0121448	-1.61363	down
CWF19L2	3.17442	564	8.43604	1415	2.56594	539	3.29286	555	2.31127	396	2.52854	443	1.60703	251	3.50024	822	0.0480486	-1.08204	down
ENSCHIG00000013458	0.842146	67	2.92643	239	0.943751	93	0.589043	52	0.201907	24	0.760311	69	0	0	0.269939	26	0.00799811	-2.42431	down
ESPN	1.68368	166	4.53593	421	4.23742	492	2.20695	206	2.49178	236	1.21339	118	0.741635	64	1.61417	211	0.019027	-1.30329	down
ENSCHIG00000003073	7.65694	294	5.65178	205	8.45089	383	7.69619	280	13.5146	499	12.9216	488	20.5881	693	13.7881	699	0.0165414	1.07489	up
NR1H4	6.69185	1366	12.9707	2442	6.90192	1691	10.32	2047	3.78605	762	5.85999	1214	1.74598	331	4.31812	1183	0.00432732	-1.39746	down
ENSCHIG00000023989	2.79669	127	8.82818	376	2.39492	128	1.89099	81	1.05806	46	3.15805	141	0.078242	4	1.47863	89	0.018733	-1.87267	down
ECE1	56.2337	10448	60.1204	10639	55.5952	12261	41.3093	7285	195.486	35034	60.5791	11063	141.973	23244	115.04	28315	0.0223414	1.17672	up
SLC27A3	0.652131	49	0.286312	21	2.01711	177	0.743495	53	0.531374	38	0.502871	37	0.217649	15	0.338799	34	0.0397765	-1.2523	down
NME4	26.0973	564	62.2489	1271	51.7991	1325	32.3728	664	16.6372	347	16.3216	348	13.8897	264	22.4664	643	0.00259732	-1.49571	down
Capra_hircus_newGene_6657	3.82127	1250	3.28406	605	2.82473	1060	3.67735	1562	0.710386	280	1.60295	532	0.056245	22	2.40408	1224	0.033828	-1.38626	down
ENSCHIG00000019116	5.29764	126	6.97013	156	4.94426	139	5.40324	122	3.75316	86	2.64053	62	0.573781	12	3.31392	104	0.0193686	-1.34478	down
ENSCHIG00000026915	6.08589	282	2.0576	90	8.77392	480	11.0269	484	2.22512	100	6.48541	296	0.765258	32	2.50014	153	0.0328597	-1.24109	down
IFIH1	18.7022	2511	314.839	39928	17.3586	2758	8.9577	1141	10.9347	1416	5.32303	704	7.37501	871	84.5173	15009	0.0391091	-2.27145	down
NUPR1	123.844	1182	118.4	1057	55.6507	622	127.141	1151	125.694	1157	321.683	3016	303.76	2518	140.414	1772	0.0433309	1.05366	up
SEH1L	27.3216	1292	6.31811	286	16.9653	957	22.1175	979	42.562	1929	29.2838	1354	66.4175	2773	26.929	1691	0.00899065	1.34584	up
ENSCHIG00000016026	11.5427	286	7.1747	168	7.21264	211	7.51358	177	28.5071	680	14.2496	347	36.2523	788	15.5127	508	0.00240581	1.53245	up
TRIP6	7.23037	401	38.4125	2011	12.8631	844	13.5891	715	7.66026	410	7.14246	390	3.29236	161	8.6245	633	0.00349278	-1.76789	down
LMNB1	4.3958	495	3.90233	408	10.8616	1443	5.59177	657	2.39197	261	6.56705	750	1.61177	173	1.36423	226	0.0331638	-1.10972	down
ENSCHIG00000015610	62.6114	1721	54.3466	1411	78.5563	2554	72.0293	1878	33.2011	880	45.4011	1229	9.57977	232	56.4638	2051	0.0353325	-1.01544	down
Capra_hircus_newGene_13946	3.22494	282	0.704794	66	2.10504	213	1.73271	135	0.304321	33	1.40479	130	0.442443	36	0.957778	108	0.0296203	-1.23089	down
PARP10	7.57682	777	141.959	13756	7.07281	866	5.58653	523	4.54035	479	4.71834	507	3.65455	352	25.2026	3419	0.0121921	-2.5875	down
PSAT1	8.22186	499	1.38645	80	16.1357	1158	47.0388	2706	5.66074	331	11.3863	681	3.34029	179	4.70498	378	0.0314146	-1.42037	down
ENSCHIG00000019756	8.72685	225	5.06072	123	11.0013	335	7.30064	179	27.6555	686	10.8435	275	20.2569	458	15.1055	514	0.0113411	1.201	up
EMP1	3.50996	479	30.7944	3966	1.43551	232	2.14256	278	3.19983	421	2.67149	359	5.67803	681	2.80598	506	0.0439755	-1.76132	down
MSI1	2.58905	109	3.0545	122	3.06591	153	5.93681	237	0.995806	41	1.50689	63	0	0	0.38888	22	0.00137714	-2.49071	down
ADAMTS6	0.605757	85	1.40506	171	0.629646	102	1.38434	99	0.362581	48	0.669851	87	0.266489	33	0.264391	49	0.0250866	-1.31494	down
ETV3	2.97371	175	0.314707	18	1.75487	122	4.051	226	4.86374	275	3.02063	175	7.42895	383	3.82662	297	0.0333367	1.29156	up
IRF3	47.6974	2312	184.123	8430	58.8975	3378	51.5419	2370	45.7716	2139	44.0967	2106	33.5615	1431	62.4284	4003	0.0473515	-1.18765	down
SLC22A16	0.714485	88	1.08441	125	0.860834	125	1.68817	196	0.502017	59	0.405228	49	0.206963	23	0.824691	133	0.0219937	-1.25824	down
ENSCHIG00000027141	2.44364	491	9.14259	1734	0.336038	80	0.127321	25	0.216386	42	0.367552	73	0.652177	116	0.896901	239	0.00487816	-2.84889	down
ARG2	8.70097	356	17.9073	691	35.9293	1736	1.60615	64	167.241	6580	44.5447	1791	44.1199	1584	32.7937	1771	0.0101914	1.93051	up
TRIM36	0.511986	125	1.09933	254	0.452128	130	0.364137	85	0.254736	60	0.320342	77	0.1476	32	0.156099	51	0.00472238	-1.7301	down
ENSCHIG00000006002	1.97902	80	7.0477	269	4.91702	235	4.28689	165	2.16251	85	3.06573	122	1.71313	61	0.695034	38	0.019617	-1.4506	down
WDR43	7.45539	1325	3.72805	626	7.70706	1621	7.9794	1347	17.3168	2959	8.34619	1463	16.926	2649	10.2879	2415	0.0254664	1.0385	up
CHAD	4.28066	179	2.92153	116	8.32835	412	7.52744	299	2.29316	93	5.30923	219	0.66643	25	1.48946	83	0.0213082	-1.32507	down
DDX27	11.2258	989	5.46635	455	9.74835	1016	10.6857	893	21.5321	1828	14.8487	1288	22.3956	1734	13.1556	1533	0.0201975	1.00574	up
PTGS1	24.8386	2616	15.7529	1574	19.9488	2495	8.96244	896	4.63557	470	15.9081	1656	1.64542	151	9.46962	1324	0.0226565	-1.31555	down
ENSCHIG00000017732	3.85885	810	99.2777	19755	4.41901	1102	2.1275	426	2.45066	496	2.19488	453	2.12722	394	7.71785	2147	0.0014978	-3.45639	down
CCNL1	15.7763	958	30.0038	1721	12.0866	868	15.5331	895	33.392	1954	24.3876	1458	137	7312	18.5491	1490	0.0282261	1.57379	up
CXCL10	2.9118	189	1082.99	66398	5.12181	394	1.39609	86	0.372909	24	0.640781	41	8.78412	502	1.28406	111	0.00022098	-6.87597	down
FGF12	4.80039	135	3.13871	84	7.44372	248	8.77172	234	1.19588	33	3.78894	105	0.345205	9	2.117	79	0.00376892	-1.75989	down
CLIC1	20.2352	563	58.7775	1545	24.8357	818	15.1239	400	10.5932	285	19.638	539	8.68345	213	16.5481	609	0.0145867	-1.39899	down
PM20D1	27.6669	1652	53.4021	3012	65.2596	4610	49.6762	2813	28.0879	1617	24.0149	1413	9.221	485	27.9124	2204	0.00769688	-1.31198	down
CPZ	0.317723	31	0.987677	90	0.714117	81	0.942826	86	0.510425	47	0.559423	53	0.216048	19	0.159595	21	0.0479792	-1.212	down
NARS2	2.08761	397	4.70118	843	1.74863	383	2.92117	492	1.1896	217	1.51361	284	1.66379	261	1.81997	458	0.0440326	-1.04726	down
ENSCHIG00000021874	14.7191	716	41.7233	1917	64.275	3698	49.87	2300	4.55657	214	19.9621	957	3.89003	167	14.5495	936	0.000342952	-2.14265	down
CRIP3	5.12966	121	6.65381	148	3.74217	104	3.6084	81	1.48681	34	3.92342	91	2.21287	46	1.46697	46	0.0388494	-1.21486	down
SLC16A5	8.26334	444	4.6897	238	5.60807	357	7.01768	358	53.3009	2759	13.9949	740	17.4065	822	46.7137	3317	2.78149e-06	2.29065	up
ENSCHIG00000006747	0.340271	17	117.042	5440	1.30823	77	1.06985	50	0.236574	12	0.279413	14	0.036216	2	4.04486	264	0.00116023	-5.30115	down
AMPD2	21.1784	2056	4.61182	423	16.6269	1911	23.9161	2204	71.9856	6734	38.8634	3716	31.7503	2711	42.8803	5508	0.00147043	1.52886	up
S100A13	13.4746	154	82.9843	893	26.994	364	16.431	178	8.05329	89	17.7715	200	5.7771	58	9.18434	139	0.00177967	-2.15431	down
PLA1A	102.478	7174	100.93	6674	128.373	10633	135.45	8993	45.7437	3087	68.2525	4707	23.9546	1475	74.7423	6921	0.00705117	-1.24281	down
ENPP4	23.4343	3135	32.3989	4283	11.7184	1940	20.8975	2774	11.7374	1575	12.9611	1787	4.06359	500	15.1076	2784	0.0200481	-1.22831	down
LYG2	3.34113	179	0.718714	37	3.88769	246	7.66548	389	0.442745	23	0.920326	49	0.626116	30	1.40346	100	0.00088009	-2.06444	down
SNTA1	0.689909	48	0.948578	62	0.22331	19	0.48795	29	0.256642	15	0.594966	40	7.29112	441	0.367692	34	0.0439025	2.01512	up
Capra_hircus_newGene_321	2.14056	108	3.20893	128	3.93132	212	2.38408	116	0.977155	43	0.843334	43	0.317781	14	0.834607	50	0.000118143	-2.08715	down
MOCOS	16.7537	3701	12.6087	2631	14.9116	3897	12.5756	2635	78.4971	16716	44.3984	9660	68.4132	13288	56.085	16387	1.0552e-05	2.0883	up
ENSCHIG00000021506	1.71468	163	2.44837	204	2.70433	299	2.57241	226	0.944151	87	2.07309	175	0.645529	63	1.23106	150	0.0320558	-1.05643	down
TFCP2L1	2.8493	173	0.5469	32	0	0	0.822431	48	11.9145	696	1.26943	77	0.497571	27	10.0412	806	0.0209029	2.40849	up
ITGAE	2.25281	290	3.5539	431	5.68477	863	4.81487	587	1.60376	199	2.76088	350	0.461198	53	2.61918	445	0.0149318	-1.27517	down
PEX11A	6.45248	696	8.15065	830	12.2525	1563	9.27158	948	4.20909	438	4.6252	492	2.47688	235	3.74663	535	0.00149691	-1.36816	down
ENSCHIG00000011053	8.50017	345	15.2698	586	16.0481	771	8.35649	322	2.61956	103	8.22386	329	5.79354	207	4.34271	234	0.0143818	-1.31556	down
ENSCHIG00000026622	119.945	3613	204.898	5829	204.238	7278	187.816	5365	51.8128	1505	69.7068	2068	36.3654	963	84.8603	3381	0.000405852	-1.70548	down
TMPRSS6	25.4019	2386	25.5585	2268	52.82	5869	35.7837	3188	19.4767	1764	16.5711	1533	6.85637	567	22.4819	2793	0.0110901	-1.20156	down
MED21	7.82552	1406	11.0929	1882	11.3868	2412	8.95812	1526	3.67576	637	5.18443	916	2.95909	468	5.26689	1246	0.0027983	-1.3357	down
RAMP1	10.117	157	11.4339	168	17.1658	316	12.2759	181	8.43792	127	11.4243	175	3.83492	53	4.0379	83	0.049453	-1.00873	down
TCF19	0.203109	38	0.359824	64	1.14343	253	0.824187	146	0.127701	23	0.48779	90	0.069839	12	0.064206	16	0.00990032	-1.84852	down
Capra_hircus_newGene_15090	0.474539	51	0.137141	14	0.184319	24	0.746495	76	0.962559	99	0.451736	48	1.09114	103	0.753716	107	0.0414346	1.22582	up
NHS	0.459707	148	0.248443	76	0.799702	294	1.11112	324	0.236419	74	0.219153	70	0.076988	22	0.189048	81	0.000663018	-1.81448	down
ENSCHIG00000015033	0.557458	11	633.75	10804	21.5195	460	5.75403	99	0.243716	5	7.77031	139	3.79371	61	8.9881	215	0.000356376	-5.52552	down
Capra_hircus_newGene_1710	2.42103	188	3.76609	309	1.52596	124	4.00615	273	2.13254	118	2.04761	133	0.790908	44	1.00009	111	0.0106925	-1.41088	down
NAV2	3.00599	1339	2.63705	1111	3.00139	1569	7.36553	3085	1.5413	661	2.94697	1283	0.504871	198	1.81966	1064	0.00768844	-1.29905	down
RAD51AP1	0.479846	41	0.353669	29	1.99975	199	0.953986	76	0.143697	12	0.924156	77	0	0	0.129018	15	0.0442041	-1.78522	down
ZBTB8A	0.931222	48	0	0	0.43809	27	0.400222	20	1.19351	59	1.6348	82	1.07468	49	1.01047	68	0.031982	1.54812	up
TTR	1462.36	24879	2374.39	38155	2270.14	45692	1375.44	22194	713.196	11698	1070.8	17944	396.759	5936	917.391	20644	0.00353856	-1.47148	down
AGR3	10.1126	331	45.5627	1405	25.8901	1000	18.4861	573	5.87687	185	16.5359	532	9.64468	277	7.90444	342	0.0085221	-1.55319	down
ENSCHIG00000009660	0.285999	68	0.136713	33	0.419651	119	0.671913	143	0.111127	25	0.37959	84	0.044778	9	0.076376	23	0.0304492	-1.38755	down
HSPA9	122.706	9591	39.2812	2901	75.0908	6945	139.724	10359	231.472	17442	159.798	12303	204.607	14063	198.191	20491	0.0119488	1.15964	up
Capra_hircus_newGene_8580	3.12643	357	7.40261	581	6.2321	763	1.65275	168	0.314767	37	1.53693	161	0.234616	24	1.63835	234	0.000376487	-2.39139	down
CEMIP	0.525777	82	0.214878	32	0.498572	92	0.498907	74	0.498873	75	0.744946	114	1.14006	156	1.65318	340	0.0209957	1.28239	up
HRG	449.041	27459	371.972	21487	935.39	67675	644.265	37367	135.809	8007	259.717	15644	123.262	6628	318.918	25796	0.00154508	-1.56887	down
Capra_hircus_newGene_5261	8.28999	880	26.503	2657	7.41434	931	14.9658	1506	9.08944	930	7.86941	823	2.60943	244	8.49602	1193	0.0186274	-1.32534	down
Capra_hircus_newGene_2603	1.15015	375	0.340771	105	2.42316	933	3.8684	1194	0.809613	254	0.979086	314	0.201163	58	0.883616	381	0.0152041	-1.40857	down
Capra_hircus_newGene_10046	37.8419	1163	21.108	613	84.9475	3089	43.7545	1276	34.9744	1037	38.426	1164	4.5539	124	6.95983	283	0.0320193	-1.27332	down
Capra_hircus_newGene_14742	4.11283	116	5.50868	146	2.9156	97	4.54168	121	5.97295	162	4.04687	112	8.09902	200	27.4971	1021	0.036888	1.31069	up
ENSCHIG00000010197	11.5889	440	71.7216	2570	14.1633	636	14.6011	526	8.28175	303	10.6563	399	5.14882	172	8.00063	402	0.00117521	-2.19531	down
CTH	87.3552	11521	74.2221	9247	54.9927	8581	27.8479	3484	537.556	68344	123.858	16090	264.149	30632	243.08	42404	0.000309786	2.11494	up
GEN1	0.275371	43	0.160566	24	0.904825	164	0.337208	51	0.074976	12	0.378143	58	0	0	0.053992	12	0.0323164	-1.83703	down
FRMD4B	4.78186	1244	11.1464	2735	6.3106	1941	6.46631	1595	4.61755	1158	4.11906	1055	2.29958	526	4.20688	1447	0.0213355	-1.13795	down
ENSCHIG00000012685	3.32779	698	3.38794	671	1.12005	278	1.81848	362	9.81929	1983	6.20231	1280	7.3087	1347	7.71222	2137	0.00220046	1.54451	up
Capra_hircus_newGene_10901	4.33103	596	1.3279	173	4.88471	795	5.62604	734	1.113	148	4.32615	586	0.294363	36	1.64277	299	0.0480103	-1.18243	down
Capra_hircus_newGene_10905	7.39105	122	0.320742	5	1.7634	35	0	0	9.7413	155	4.1913	68	31.8	460	3.5529	78	0.0136512	2.66293	up
SLC7A2	49.6438	4102	4.71319	366	19.0324	1864	28.9438	2280	226.678	17841	77.6239	6324	68.4042	4878	108.735	11803	0.000102354	2.26148	up
FZD3	3.68367	353	5.21963	472	3.19791	362	6.52668	593	1.7556	163	1.27574	122	0.427371	36	1.7199	220	0.000108647	-1.99038	down
TENT5A	9.43078	1903	16.1817	3083	9.47659	2262	11.0002	2105	1.12702	220	6.11606	1216	0.289223	52	3.40466	909	0.000653583	-2.33844	down
Capra_hircus_newGene_4476	0.329985	27	0.109826	16	0.538605	75	0.68791	88	0.308594	46	1.62835	178	0.613871	73	0.997866	176	0.045848	1.206	up
CALM3	45.3112	783	122.377	1996	77.0826	1574	54.135	886	26.9918	450	50.1675	853	16.9316	259	56.8763	1299	0.02052	-1.24335	down
KLF11	5.39526	378	0.118264	8	10.3244	856	12.5493	834	5.12943	347	0.955062	66	1.14838	71	1.37851	128	0.0383395	-1.65778	down
ZNRF1	8.54782	236	26.3382	685	9.7767	319	9.94591	260	8.10159	215	7.36447	200	4.65426	113	9.22789	336	0.0359282	-1.17533	down
ENSCHIG00000026131	42.0369	6391	41.4971	5960	109.331	19666	93.9263	13544	1.56988	231	33.1368	4963	1.41128	189	7.04375	1417	0.000330879	-2.85872	down
VMP1	67.5701	3162	39.2636	1736	46.2864	2562	50.3963	2237	112.3	5065	91.0417	4196	128.353	5280	82.4047	5100	0.0219637	1.0412	up
Capra_hircus_newGene_2037	4.75684	1994	12.9107	5111	6.18472	3067	3.86679	1538	3.24702	1312	3.48267	1438	2.26794	836	5.27397	2924	0.0299992	-1.23147	down
ENSCHIG00000007921	2.17991	93	0.83794	34	1.95062	99	3.41988	139	3.63136	150	11.605	487	8.15555	306	39.7655	2240	6.37027e-06	2.95702	up
CENPW	0.376598	36	0.710087	64	3.03357	342	0.525375	48	0.243462	23	1.21214	114	0.067687	6	0.169597	22	0.0461437	-1.63859	down
CSRNP2	3.09532	207	7.53998	476	1.25762	100	2.18922	139	1.16794	76	1.96113	130	1.05205	62	2.00681	178	0.0226179	-1.47532	down
ENSCHIG00000016805	9.74632	296	110.481	3172	9.90662	356	9.42833	271	5.03962	147	5.87159	176	3.61963	97	34.7114	1389	0.0316995	-1.99645	down
C5orf30	5.59191	134	3.3968	77	4.33038	123	9.21907	210	1.85029	43	3.63169	86	0.820368	18	2.97617	95	0.0152332	-1.30448	down
DUSP8	0.468543	33	0.377632	26	1.23619	103	0.80735	54	4.71092	320	0.521504	37	2.41091	150	1.2761	119	0.0145349	1.61945	up
Capra_hircus_newGene_2853	0	0	0.171813	35	4.43502	529	1.72902	280	0.006252	2	0.549711	71	0.067486	13	0.219475	60	0.0283675	-2.52537	down
S1PR1	14.1483	625	8.87123	370	6.72576	352	8.80667	369	18.9775	808	11.6325	506	35.2609	1369	11.1899	654	0.0447209	1.0712	up
MGMT	8.46555	217	18.5715	450	17.164	521	12.5329	305	5.81217	144	7.02025	178	4.50238	102	7.78672	265	0.00747839	-1.33594	down
NUDT7	2.22206	267	1.04146	119	3.23138	460	2.46008	281	2.26229	262	1.24897	148	0.255063	27	0.729216	116	0.0497258	-1.10136	down
VNN1	201.33	12021	200.44	11349	246.47	17464	279.251	15771	51.3902	2973	99.0018	5826	53.1962	2798	88.6989	7012	0.000156685	-1.73032	down
LPIN1	71.2431	7485	5.10452	507	57.7586	7180	20.1799	2011	295.36	29915	83.1596	8606	68.0158	6284	134.968	18756	0.00349028	1.90335	up
IFI44L	28.759	1372	350.454	15792	22.9272	1294	10.4674	474	9.90074	456	8.4349	397	4.77457	201	99.3104	6267	0.0364165	-2.28959	down
SDHAF1	3.99805	55	2.3265	31	3.54767	58	3.77491	49	12.9506	171	4.3325	59	9.57844	116	6.94564	126	0.0164829	1.30821	up
Capra_hircus_newGene_17064	0.122565	24	0.727615	37	1.22124	61	0.673572	37	1.24623	124	1.78904	90	5.34915	363	2.86301	196	0.00031446	2.42478	up
RNF19B	1.13847	318	16.998	4481	1.05208	348	1.28391	340	0.799631	216	0.674105	186	3.08741	758	0.835718	309	0.0217502	-2.19811	down
CGAS	0.803346	155	15.8745	2888	1.21081	276	0.757717	139	0.601722	112	0.784604	149	0.232839	40	1.46744	374	0.00123028	-3.14339	down
SERPINA6	4.47111	267	11.663	656	13.1688	928	10.3056	582	1.5191	88	2.93881	173	5.15733	270	3.19009	252	0.00404348	-1.64005	down
Capra_hircus_newGene_8490	3.87176	575	1.79134	264	3.69359	646	1.18136	171	0.836821	122	1.52343	224	0.043245	6	0.84645	169	0.00619769	-1.87377	down
Capra_hircus_newGene_3655	2.42501	282	0.484666	54	1.94276	268	1.28005	142	0.540928	61	1.40472	161	0.23127	24	0.628018	97	0.0449246	-1.16863	down
Capra_hircus_newGene_1798	4.34039	382	4.74171	394	6.48633	675	6.65175	555	2.53595	215	2.47457	215	2.70209	209	2.01906	235	0.0066809	-1.2122	down
Capra_hircus_newGene_6688	2.2412	191	2.9736	240	3.28111	332	2.06518	168	0.250835	21	1.57851	133	0.090098	7	1.55423	175	0.0105797	-1.80949	down
Capra_hircus_newGene_17506	0.177709	46	0.396823	89	0.09829	31	0.214078	53	0.831004	294	0.405475	150	0.160646	53	1.0576	513	0.00689391	1.76302	up
SAMD9	4.37495	796	7.19342	1236	1.27859	276	1.65579	286	1.17789	207	1.6207	291	0.390544	63	1.27705	308	0.00152104	-2.03022	down
SUPT3H	2.55385	157	1.93129	113	2.77705	199	3.88374	227	1.15003	69	1.89758	115	0.420977	33	1.41579	116	0.0163614	-1.18592	down
MAPK4	0.88753	91	0.099951	10	0.290704	36	0.321162	32	4.89961	482	0.483103	49	1.01629	92	5.48494	741	0.000125359	2.87318	up
GOLT1A	28.3621	434	40.5078	585	58.8342	1065	44.1313	640	23.4399	346	28.651	432	9.44804	128	25.6612	519	0.0134257	-1.12141	down
GAMT	229.603	6255	562.661	14479	590.384	19029	311.857	8058	157.833	4146	204.418	5486	84.5065	2025	248.275	8947	0.00500369	-1.49894	down
FAM89A	23.1713	491	33.8062	676	24.7198	619	25.8718	519	14.5218	297	15.4017	321	7.93195	148	17.2557	483	0.0122892	-1.13088	down
RBM3	50.3526	976	97.5299	1786	44.8365	1028	38.6599	711	292.37	5462	91.4311	1745	227.392	3874	172.4	4419	0.00607144	1.58424	up
CLDN1	45.9668	6554	13.6371	1837	68.1778	11501	71.452	9662	23.9565	3293	33.8349	4752	1.70719	215	17.9693	3389	0.0243287	-1.42405	down
ENSCHIG00000024563	2.71418	414	0.323465	47	0.918059	166	0.527611	77	0.215431	32	0.702132	106	0	0	0.272095	55	0.0228541	-1.98911	down
CXorf38	1.46534	54	7.68947	267	1.2157	53	1.05758	37	1.45918	52	1.46152	53	0.314288	11	0.930151	46	0.0157815	-1.8975	down
DCK	1.14637	194	19.1874	1890	4.05435	503	2.48934	251	0.451075	77	3.17242	326	1.09492	101	2.0063	278	0.00210612	-2.39723	down
Capra_hircus_newGene_11029	1.56448	81	0.763699	38	2.14765	121	1.01875	58	8.08302	410	1.55526	69	2.87489	117	1.37952	102	0.0432427	1.24688	up
KDM1B	4.57931	431	8.13693	722	4.5094	502	10.7228	956	1.68643	153	4.84426	449	1.62129	134	4.33264	539	0.0116548	-1.28609	down
ABRACL	5.75041	55	13.6391	122	9.33917	105	9.47912	85	3.32582	31	4.73925	44	5.17217	43	5.28313	66	0.0467577	-1.16215	down
SLC12A9	1.74784	274	6.29367	931	3.16806	586	2.64621	393	2.34603	350	2.13288	330	0.870801	121	2.12851	445	0.0303524	-1.18425	down
IYD	23.0408	952	15.5657	604	26.6415	1302	68.1874	2669	6.5174	260	19.1836	781	3.37475	123	6.43343	352	0.00031794	-1.91899	down
Capra_hircus_newGene_17295	0.966822	52	0.148963	8	4.88978	306	2.11462	107	1.0021	52	0.420364	22	0	0	0.894877	63	0.0439195	-1.86106	down
Capra_hircus_newGene_4367	1.71458	77	1.17895	50	1.55903	82	2.61057	110	0.749539	33	0.924208	41	0.445994	18	0.977261	58	0.0184398	-1.19405	down
BPI	1.1319	64	0.293808	16	0.065685	5	1.38752	74	4.60002	247	2.79177	153	2.24779	110	3.84552	284	0.000702789	2.26619	up
FAM78A	0.812705	109	0.587744	75	1.48966	236	0.797994	102	0.473319	61	0.580513	77	0.119283	15	0.371242	66	0.0134785	-1.36499	down
ETNK2	33.379	1508	48.6055	2075	43.2644	2313	44.8253	1921	16.0307	699	29.1151	1296	8.91554	355	34.7927	2079	0.0243617	-1.10062	down
Capra_hircus_newGene_14152	3.57845	192	6.1208	431	38.5835	2278	7.60695	423	1.875	91	5.86661	260	0.174888	13	3.01945	238	0.000485994	-2.62563	down
Capra_hircus_newGene_14153	3.08388	420	0.672774	87	2.51769	406	4.6631	602	1.13509	149	1.27811	172	0.198212	24	1.15054	208	0.00683003	-1.53212	down
Capra_hircus_newGene_14154	1.67119	383	1.39952	303	1.0626	288	1.63832	356	0.643141	142	0.896587	203	0.179332	37	0.277676	85	0.001442	-1.67756	down
SLC38A11	0.825019	56	9.34001	620	1.83356	149	1.51278	98	0.363541	26	0.970667	66	0.165558	11	0.600796	53	0.000184582	-3.14745	down
TDO2	183.346	10250	1277.94	67482	151.315	10008	171.163	9076	181.752	9795	174.181	9591	29.3352	1442	300.023	22185	0.02081	-1.87796	down
ENSCHIG00000009709	20.2385	1378	81.1933	5150	14.3583	1157	7.28849	472	13.0975	855	10.862	726	11.7668	705	15.9674	1428	0.023604	-1.60604	down
PCK1	201.24	12494	191.839	9185	217.087	14706	182.871	8688	133.056	5479	118.424	5109	101.916	4085	121.568	5409	0.017824	-1.69066	down
CLEC12A	0.850971	117	1.99454	257	1.19358	193	1.01185	131	0.062174	9	0.849523	115	0.049483	6	0.42338	77	0.00532888	-2.1385	down
Capra_hircus_newGene_8313	23.0022	3174	26.462	3488	38.8139	6312	30.6211	4043	10.378	1403	22.893	3117	7.88784	959	19.6052	3573	0.0220007	-1.08445	down
TOR3A	5.60042	260	80.9998	3546	8.04433	442	7.81893	344	8.7298	391	6.29969	289	4.54616	186	9.44871	580	0.00512768	-2.29906	down
TTC5	1.29689	280	0.926357	205	1.38695	366	3.36328	344	0.925997	209	1.98976	226	0.175397	36	1.08308	168	0.0360177	-1.05417	down
Capra_hircus_newGene_5342	1.34935	213	0.240101	36	1.00531	188	0.708328	106	0.243662	38	0.513427	80	0.228975	32	0.36265	76	0.0252217	-1.25784	down
HOMEZ	5.52782	340	4.83318	281	6.49703	473	10.029	585	3.1704	188	4.34998	264	1.76647	96	4.1712	340	0.0182202	-1.04958	down
Capra_hircus_newGene_9995	4.21488	291	3.11321	203	3.91145	320	4.88884	320	1.13484	76	1.89562	129	0.226554	14	2.00901	184	0.00198786	-1.72535	down
Capra_hircus_newGene_7454	0.620752	41	0.055474	4	1.17771	93	1.46563	96	0.027543	3	0.660102	46	0.047195	4	0.038611	4	0.0306807	-1.94117	down
Capra_hircus_newGene_7451	2.60747	49	2.75887	49	2.47468	55	2.8557	51	0.458048	9	1.82172	34	0	0	0.874804	22	0.00821852	-1.90904	down
SLC16A6	26.4805	2232	2.87883	224	11.743	1144	11.6343	934	56.9504	4759	39.763	3395	49.3793	3641	35.8402	4109	0.000402208	1.92478	up
ENSCHIG00000010308	35.7277	612	58.057	940	110.257	2235	66.5262	1081	25.5515	422	22.2043	375	24.1797	365	21.2404	482	0.00079437	-1.58996	down
SLC38A2	65.1795	4004	10.4395	606	28.2472	2053	60.06	3499	103.213	6112	80.1369	4849	118.964	6425	86.5165	7029	0.0065932	1.39623	up
ENSCHIG00000010307	61.2521	1732	68.2515	1823	64.8843	2171	50.8181	1363	172.01	4689	86.3817	2406	144.978	3605	117.585	4398	0.0345044	1.00844	up
Capra_hircus_newGene_17152	2.47646	172	2.4778	163	2.82153	232	2.58872	171	1.49229	100	1.90247	130	0.3415	21	1.46974	135	0.0288786	-1.15746	down
Capra_hircus_newGene_17157	1.81211	83	1.7811	78	0.804727	44	1.17363	51	5.20955	230	2.48238	112	18.4689	743	2.83807	172	0.000886067	2.47172	up
IL20RA	3.54894	857	19.1831	4374	5.65819	1617	3.37966	775	3.02172	704	2.30837	549	1.82337	387	3.65521	1168	0.00376194	-1.91896	down
ENSCHIG00000016220	10.6671	121	17.677	189	12.9231	173	9.00071	97	5.36737	59	7.94752	89	5.5924	56	7.56845	113	0.0457589	-1.08333	down
BCL2L12	17.0693	489	81.3694	2225	19.9014	683	18.3047	505	13.6825	383	16.924	484	12.0494	304	21.3678	810	0.0224768	-1.43701	down
LNX1	1.23769	142	4.17216	450	0.981268	133	1.02372	111	1.25832	139	0.784752	89	0.256724	26	1.24003	188	0.0333036	-1.4442	down
PFKFB3	11.6218	1021	6.64887	557	4.58213	470	6.99913	563	17.234	1457	5.77758	498	34.7282	2702	13.4998	1571	0.0194131	1.37174	up
ENSCHIG00000019605	3.98075	188	9.62204	428	4.04289	225	4.38537	196	3.14839	143	3.09553	144	1.47844	62	3.27342	204	0.0230661	-1.25957	down
NCF2	7.112	415	12.7622	703	3.76827	260	2.4356	135	2.05734	116	4.54602	261	2.19331	113	2.89486	224	0.0202083	-1.43141	down
PRDM1	1.13515	255	0.510875	110	0.406959	110	0.896695	192	1.92661	406	0.813077	180	6.78631	1328	0.484435	116	0.00935593	1.97026	up
SPIRE2	0.542094	46	0.254685	21	0.459669	46	0.768852	62	1.62082	132	0.802486	67	0.87031	65	0.982151	110	0.035967	1.084	up
ENSCHIG00000019447	2.91819	180	0.984332	58	0.455216	34	3.22812	189	3.24046	193	4.6825	285	3.67854	200	5.72208	467	0.0254021	1.25967	up
Capra_hircus_newGene_14858	0.354534	38	0.160805	31	0.266855	39	0.8077	96	0.809591	155	0.474701	56	2.77921	360	0.234795	29	0.0163944	1.90754	up
ENSCHIG00000019943	2.1164	447	23.5333	4693	2.58505	646	1.73099	347	1.54835	316	2.08251	433	1.22257	227	2.42039	676	0.00232043	-2.51382	down
F3	3.38514	115	1.04045	34	2.74361	110	3.53965	114	5.18158	169	2.24856	75	9.13918	271	5.39253	241	0.0396097	1.18803	up
ENSCHIG00000022554	0.796235	46	57.8784	3124	8.43301	570	5.35107	290	0.388031	22	4.17443	235	1.29808	66	5.08785	385	0.00213444	-3.21328	down
ENSCHIG00000022550	22.9125	430	1.58737	29	5.74062	128	27.6865	492	5.89003	107	8.90467	165	1.6943	28	2.6002	65	0.0249143	-1.5332	down
ENSCHIG00000022558	5.594	783	0.558354	74	3.0033	498	6.41634	852	15.4767	2088	5.94992	820	14.7418	1814	6.96128	1289	0.00429074	1.65831	up
NYAP1	3.84474	373	0.17135	16	2.87904	331	5.64747	520	0.093665	9	0.856157	82	0	0	0.581139	75	0.00220911	-2.98794	down
TTI2	2.67124	214	1.26593	96	2.69683	256	2.71197	206	4.23191	327	3.28541	259	22.5816	1588	4.10403	435	0.00165442	2.12018	up
Capra_hircus_newGene_16674	1.36519	63	5.51962	239	3.11307	161	2.23692	93	0.897354	40	1.35919	63	0.548346	22	1.14142	69	0.0032676	-1.87038	down
Capra_hircus_newGene_753	0.266535	35	0.201238	25	1.17949	174	0.028812	4	4.10019	469	1.13196	143	0.378638	36	2.89225	463	0.0132771	2.07856	up
ENSCHIG00000012339	12.1736	147	25.0282	286	22.6477	324	16.7407	192	8.1716	96	9.43643	113	3.82667	41	9.43912	151	0.00449865	-1.50065	down
Capra_hircus_newGene_12354	2.84607	610	0.366857	63	0.897078	228	2.62323	534	13.2488	2738	2.31653	489	1.86883	353	6.14885	1743	0.00352431	1.84503	up
URB1	3.79003	991	1.30776	324	2.35301	728	7.24668	1795	8.20991	2067	7.26656	1869	8.25961	1896	4.98309	1723	0.022807	1.09498	up
MAFG	6.76293	127	2.75134	49	5.16258	115	6.30775	113	20.0729	363	5.53307	103	8.96155	148	12.0576	299	0.0259211	1.14532	up
HTR4	0.834224	65	0.262388	20	0.166804	16	0.082594	7	0.876962	66	1.2513	96	0.676744	47	0.72274	74	0.0471282	1.29695	up
MINAR1	1.11265	230	2.55526	498	0.675176	165	1.6613	321	0.487405	97	0.662616	115	0.03864	7	0.994069	271	0.0115159	-1.81068	down
HEMGN	1.64064	85	1.6254	80	4.53584	277	1.11297	55	1.57575	79	0.039211	2	0	0	0.292775	20	0.0126349	-2.45692	down
ENSCHIG00000007971	0.589303	41	9.41079	598	1.46879	117	0.628211	41	0.584413	39	0.739944	50	0	0	0.36806	34	0.00163611	-3.3854	down
KAZALD1	4.23725	157	3.3893	119	3.07113	135	3.8774	136	0.926567	34	0.811102	30	2.06654	68	0.843377	42	0.00734377	-1.57525	down
INHBA	1.80541	113	5.14587	304	4.29247	318	6.57401	390	1.04373	63	0.916278	57	1.81076	100	0.91798	76	0.00109117	-1.92609	down
SPP2	608.293	30307	1032.76	48633	1359.86	80203	803.843	38011	298.8	14346	699.641	34375	180.134	7891	376.891	24862	0.00507013	-1.47123	down
ENSCHIG00000007023	13.9563	2101	9.96934	1418	9.5725	1705	10.817	1545	27.2197	3950	17.7954	2639	28.2282	3736	16.3613	3258	0.0307922	1.00795	up
CLEC3B	59.0722	2431	225.25	8756	125.981	6134	74.436	2906	64.9874	2579	79.6963	3231	31.4695	1139	54.6453	2975	0.0166538	-1.37691	down
CREB3L3	98.295	5266	50.5136	2556	260.579	16514	153.545	7801	55.2276	2852	45.1787	2384	7.35995	347	39.9678	2832	0.000469762	-2.01776	down
GEMIN4	1.78709	218	1.34791	156	2.01968	292	1.62021	188	4.87449	573	2.09896	252	4.61858	495	2.86215	462	0.0229098	1.09273	up
TIMP4	1.1306	30	0	0	0.35949	11	1.43908	36	1.97013	50	2.08977	54	1.05564	25	2.06397	71	0.048032	1.40362	up
ENSCHIG00000017994	3.68732	371	4.84082	468	6.65549	795	4.9975	475	2.02974	205	3.62317	349	1.37807	127	3.76599	521	0.0297103	-1.01	down
Capra_hircus_newGene_15821	3.97027	228	11.5631	626	2.27024	154	2.81748	153	2.31844	128	2.12092	120	0.818663	42	1.628	124	0.00308445	-1.94005	down
Capra_hircus_newGene_2101	1.43628	215	138.392	11800	2.26141	262	0.863208	95	1.07909	151	3.28657	312	3.35749	362	0.813853	123	0.00115378	-4.1785	down
Capra_hircus_newGene_15825	1.23527	78	3.73153	242	1.81798	130	4.11611	231	0.156265	9	0.861433	51	0.014891	2	0.96101	86	0.000961747	-2.64435	down
LIN9	0.807154	74	0.59057	52	1.80688	196	1.95227	170	0.303812	27	1.0696	97	0.095996	8	0.698635	85	0.0414655	-1.30501	down
FOXA2	1.0955	164	1.12112	158	2.18926	386	3.08234	436	1.39395	201	0.421213	62	0.178792	24	0.626083	124	0.00548923	-1.59526	down
DHRS3	119.026	6481	123.891	6372	133.552	8603	184.277	9516	59.7537	3137	84.3714	4525	20.8748	1000	112.206	8081	0.0216416	-1.1362	down
PFKM	1.66118	205	0.664265	78	1.63631	232	1.52461	179	8.16997	970	22.8882	2738	6.73647	687	8.34295	1360	1.16012e-09	3.01963	up
PCOLCE2	1.56397	255	2.34915	362	2.61383	505	2.83282	438	1.03863	164	1.10696	178	0.726854	105	0.947196	205	0.00251722	-1.38407	down
FLVCR1	1.8996	122	0.216389	14	1.10056	84	1.48277	91	3.81854	236	3.33236	211	3.49892	197	2.28343	194	0.00512978	1.55841	up
ENSCHIG00000025317	19.2964	3370	65.9331	10875	35.7401	7384	9.02319	1495	18.6182	3134	20.8145	3580	1.55686	240	22.5269	5203	0.0493431	-1.44073	down
ENSCHIG00000023871	5.4192	350	1.40887	86	2.83157	212	1.70892	103	6.18895	378	2.0175	126	11.8064	657	5.54243	464	0.0344661	1.29551	up
TIFA	3.55666	77	78.9669	1595	3.08439	79	1.95321	40	1.27862	27	3.32016	70	4.97779	94	2.2426	64	0.00242595	-3.28174	down
DUSP19	2.3014	61	10.1087	251	1.98193	62	3.70003	92	1.16868	30	2.34493	61	0.391705	10	2.25874	79	0.00905496	-1.89273	down
ENSCHIG00000007736	461.341	7796	1901.62	30352	482.574	9648	355.405	5696	168.637	2747	376.094	6260	211.111	3137	610.798	13652	0.0218444	-1.57498	down
ENSCHIG00000026755	1.23727	88	0.157773	11	2.17447	183	0.970744	66	5.59702	384	1.35199	95	3.33217	209	7.95412	748	0.0021299	2.04888	up
DDAH2	2.67784	89	15.0664	468	6.00787	234	2.56491	80	2.96827	95	2.52151	82	0.452259	14	2.30278	101	0.00444205	-2.08147	down
SPC25	2.32452	82	2.12711	71	15.1909	628	6.42597	213	0.32254	11	4.04906	140	0.4405	14	1.84363	86	0.0083222	-2.03318	down
AKAP7	5.81016	221	26.0942	935	6.97894	314	7.21885	260	4.74929	174	5.12663	192	0.35538	12	9.79208	492	0.0347477	-1.60774	down
CDC40	8.7815	599	43.1994	2782	4.97976	402	9.7034	628	8.16076	537	7.08422	476	2.48337	149	7.6422	690	0.00871677	-1.81984	down
AAMDC	22.4775	318	58.1791	777	40.1532	672	25.5759	343	14.627	200	19.4525	271	9.9703	124	16.8137	315	0.00393775	-1.497	down
TNFAIP8L3	5.75934	417	3.3642	230	4.61492	395	7.41233	509	2.36317	165	3.48565	249	0.512197	33	2.6524	254	0.00937656	-1.3129	down
APLF	1.46159	298	1.55464	299	1.29109	311	0.86847	168	0.605717	119	0.594567	120	0.288971	52	0.419978	114	0.00149974	-1.6055	down
Capra_hircus_newGene_1662	10.5951	2710	56.7912	10307	9.18016	2167	3.99252	1221	8.87605	1793	9.33416	2009	4.67434	978	8.42717	2663	0.01741	-1.65549	down
BOP1	10.5717	878	3.42706	269	6.48332	637	9.57628	754	20.4908	1640	10.9365	895	16.1474	1179	15.4104	1692	0.00882586	1.12989	up
PON1	12.5512	517	47.4311	1844	53.6999	2616	59.1352	2278	2.2566	90	10.3855	421	15.9802	579	13.2299	721	0.00174806	-2.02701	down
Capra_hircus_newGene_7982	1.10276	98	0.297666	25	2.5856	271	1.27545	108	0.338678	29	0.862317	76	0.067355	6	0.485546	57	0.0172941	-1.628	down
VEGFB	12.9431	295	6.49521	140	25.5555	689	13.1212	284	7.90683	174	10.1571	228	4.36697	88	7.30248	220	0.0376137	-1.01026	down
ENSCHIG00000022081	30.3328	1769	24.3856	1343	152.769	10533	66.4975	3676	27.5692	1550	36.8333	2115	9.60737	493	30.5009	2352	0.0108755	-1.46071	down
PER3	1.25313	177	0.521535	70	1.40467	235	0.907081	122	0.611135	83	0.495961	69	0.251223	32	0.539557	101	0.0221307	-1.15178	down
FLVCR2	7.28748	964	5.53369	691	4.93002	772	5.06002	635	42.6197	5432	9.86992	1286	12.748	1482	10.2872	1799	0.00236706	1.59859	up
PATJ	4.99674	1642	5.11973	1594	4.899	1912	7.13028	2227	2.58402	822	3.69552	1201	1.04642	304	3.36799	1469	0.00892445	-1.16974	down
ENSCHIG00000023686	1.10341	44	0.568931	22	1.91134	90	2.5534	97	2.70593	104	2.5217	99	6.46038	226	1.31721	70	0.046471	1.27419	up
CYP7A1	6.30318	1032	0.418419	65	2.26996	440	3.60931	561	9.62636	1519	20.6946	3337	0.013896	3	28.9717	6273	0.0255174	2.23657	up
ENSCHIG00000011083	0.650374	120	6.26579	1090	0.318823	70	0.036645	7	0.145498	26	0.221683	41	0.708074	115	0.018112	5	0.0141501	-2.99735	down
Capra_hircus_newGene_9654	10.3277	654	10.7718	648	10.1214	778	8.79445	566	4.88553	351	6.15347	410	1.15119	65	3.28208	286	0.00268781	-1.47365	down
Capra_hircus_newGene_10687	0.597257	61	22.9161	2167	0.462912	55	0.316855	28	0.179423	16	0.291078	35	3.13881	284	0.49543	62	0.0302313	-2.77129	down
NINJ1	117.274	2085	76.5903	1287	165.077	3473	182.984	3086	58.4571	1002	87.3273	1530	7.58972	119	57.9694	1364	0.00697887	-1.46314	down
RRP1B	2.93158	543	1.39494	244	2.93761	643	3.05875	537	6.61201	1180	3.38241	617	7.95068	1294	3.34672	819	0.0175072	1.1377	up
VASH2	9.30119	381	1.58485	62	8.11357	393	2.79284	109	35.2607	1391	22.7519	918	3.40375	123	25.8867	1402	0.00179272	1.91222	up
ENSCHIG00000012517	0.439249	86	0.388736	72	0.272781	63	0.414795	77	1.63052	307	0.701999	135	0.579369	100	0.542684	141	0.0446883	1.06901	up
ENSCHIG00000014915	70.0757	2506	114.745	3875	82.4252	3487	101.395	3439	38.4833	1327	45.7406	1612	20.5243	646	54.7141	2588	0.00407689	-1.37633	down
Capra_hircus_newGene_9517	0.875706	88	0.218831	21	1.07463	128	0.974043	93	4.49158	435	1.40438	139	5.25922	464	2.87445	382	0.000108192	2.2936	up
CDK1	1.29362	57	1.02198	43	15.9423	794	3.18599	132	0.370163	15	4.63036	195	0.032874	2	0.564751	33	0.0376235	-2.06315	down
POLR3A	4.59745	736	1.18776	184	3.32404	629	5.41492	822	10.0112	1544	5.38109	848	7.56757	1064	5.61602	1189	0.0190613	1.06635	up
ENSCHIG00000000358	1.53336	34	1.35049	29	2.94039	73	1.23162	26	8.95295	191	1.60636	35	4.41902	87	2.97617	87	0.0388105	1.30045	up
LCAT	41.5503	3587	56.1866	4582	95.5731	9762	67.4347	5522	24.9129	2074	31.8464	2708	14.609	1109	42.0363	4800	0.00621591	-1.31226	down
ERRFI1	97.9827	22394	36.1153	7797	83.2796	22520	100.278	21738	161.884	35668	94.4949	21273	234.329	47093	128.104	38727	0.0304103	1.09039	up
Capra_hircus_newGene_419	0.710739	73	1.07281	103	0.755457	91	1.7481	157	0.096309	10	0.439886	45	0.065543	6	0.185714	26	0.000107461	-2.48213	down
HACD3	12.6306	530	13.9784	554	28.9587	1438	29.8526	1188	9.79802	397	11.0066	455	4.92742	182	10.5411	585	0.0031916	-1.29367	down
ENSCHIG00000024354	4.71777	188	10.0564	374	5.77636	251	2.77678	105	1.51343	54	1.58357	62	0.74251	26	1.20487	61	4.56888e-05	-2.48896	down
CDKN2AIP	6.85902	1290	47.2338	8386	7.25547	1614	8.09352	1443	6.76244	1226	6.82026	1263	10.1174	1672	7.65065	1902	0.0417635	-1.46562	down
KIAA1549	1.75399	387	0.453008	96	3.11062	812	3.24587	680	11.7671	2503	3.45993	752	1.85805	367	2.54007	742	0.0426197	1.1752	up
Capra_hircus_newGene_12807	1.50504	117	1.34992	112	1.45795	142	1.25798	92	0.494863	33	0.786834	53	0.056637	6	0.921763	115	0.0181879	-1.48264	down
Capra_hircus_newGene_2639	0.33711	28	2.65903	130	4.91876	316	0.564123	42	0.084876	7	0.839012	53	0	0	0.093861	9	0.00194005	-3.1134	down
EPHX1	157.78	12689	200.59	15376	200.899	19267	260.519	20039	93.562	7153	116.88	9165	82.8698	5589	126.929	13487	0.0171145	-1.07494	down
EIF2AK3	7.54869	968	1.70572	207	4.39496	667	7.21471	878	11.7053	1447	9.94545	1256	16.9383	1909	8.92232	1513	0.00548497	1.33778	up
ENSCHIG00000002626	1.68282	154	1.44937	125	2.37544	257	2.19719	191	4.93629	435	6.16874	555	15.7269	1263	2.05173	248	0.000920149	2.04214	up
HDC	2.15323	164	1.28	92	3.39218	305	1.93214	139	0.699858	52	1.2694	95	0.234911	16	1.69499	170	0.0297318	-1.25403	down
Capra_hircus_newGene_4914	8.51207	888	7.00309	690	7.13142	880	9.66828	956	3.57744	360	7.09898	729	0.671057	62	4.85971	670	0.0271266	-1.14531	down
LONRF1	2.71547	485	0.391684	67	3.13305	662	3.30012	559	1.02961	178	1.73844	306	0.509514	80	1.09212	258	0.0415372	-1.09599	down
SRSF5	29.108	1968	32.7532	2092	30.8912	2471	38.1842	2448	100.025	6518	38.8963	2590	98.6003	5860	45.2795	4048	0.0296174	1.10267	up
SULT1C4	5.19493	1231	1.14878	257	23.7712	6647	17.3279	3889	2.69827	617	7.58798	1770	0.641334	134	3.77336	1183	0.0173189	-1.71098	down
ENSCHIG00000008702	1.65659	48	0.836918	23	6.3021	214	55.2386	1500	2.39515	67	4.94621	140	5.09727	129	0.962715	37	0.03561	-1.93682	down
ENSCHIG00000019184	18.9895	983	32.0516	1567	26.9871	1652	28.8642	1417	17.4394	870	14.6113	745	3.78152	172	25.106	1718	0.0469668	-1.01098	down
CRISPLD2	7.81714	1254	5.07193	769	5.54776	1053	7.75961	1181	33.7143	5213	8.31697	1314	13.582	1916	11.2578	2389	0.00829197	1.29988	up
ALOX15	0.194263	15	0.524754	38	0.616422	56	3.66919	266	0.733459	54	0.228166	18	0.117614	8	0.13544	14	0.0116502	-2.0001	down
MAPK13	16.6353	780	34.0715	1509	14.6269	811	6.21578	277	4.66251	211	1.97342	92	7.60915	314	13.6485	846	0.0215094	-1.55803	down
TUFT1	0.675171	31	3.29941	141	2.02949	108	2.92609	123	1.32594	58	0.488423	22	0.675255	27	1.09538	66	0.0215866	-1.4688	down
PROSER2	7.03577	1165	0.881317	138	6.07156	1190	11.3545	1783	4.15845	664	3.00713	491	0.505387	74	2.97201	651	0.0369392	-1.23373	down
ENSCHIG00000024931	456.499	11177	711.271	16450	732.415	21216	682.211	15842	148.113	3496	303.923	7330	69.2816	1492	196.461	6363	8.05146e-05	-2.02435	down
Capra_hircus_newGene_16537	0.4228	73	0.212622	35	0.336542	69	0.48885	80	0.732961	121	0.676551	114	1.19969	181	0.839795	190	0.0124454	1.31213	up
ENSCHIG00000017057	13.8499	476	4.97137	162	8.07976	329	10.9123	357	26.8945	892	17.173	582	22.4943	680	14.4176	656	0.00907115	1.14646	up
RPS27L	95.8745	915	319.928	2884	106.084	1198	91.8859	832	81.8735	754	92.3597	868	62.8107	527	84.7531	1070	0.0306855	-1.22553	down
KIAA1549L	4.87999	904	3.27963	574	6.17093	1352	3.24063	569	21.0426	3755	11.2427	2050	36.9299	6010	12.8727	3152	5.25984e-05	2.29749	up
Capra_hircus_newGene_9949	6.23617	278	160.699	6747	8.98917	473	3.85171	163	9.52229	409	3.94146	173	7.85625	308	22.8562	1344	0.0143897	-2.53395	down
ATP23	3.64176	702	6.0381	1100	4.30071	981	4.58726	839	2.97541	553	2.85413	542	0.831873	141	2.98604	762	0.0157797	-1.15916	down
YTHDF1	10.721	690	4.63253	283	9.87457	753	11.6137	710	22.6535	1407	11.877	754	24.5101	1388	14.7156	1252	0.0161696	1.08633	up
ENSCHIG00000026495	14.5096	262	9.51666	163	13.5034	289	17.3882	298	4.35547	76	11.842	211	2.53292	41	7.1525	171	0.0218836	-1.15902	down
MOCS3	4.71662	247	2.02377	100	3.62076	224	4.00564	199	11.2008	564	4.31385	222	9.94341	457	6.16108	426	0.0141556	1.19281	up
GEMIN6	9.37504	180	31.3031	568	7.41721	169	9.92584	181	6.14163	114	6.72908	128	5.59824	95	8.37152	213	0.0247989	-1.38927	down
KIF14	0.147181	43	0.159857	44	1.14981	394	0.347805	96	0.076861	22	0.425756	122	0.00555	2	0.054539	21	0.0387799	-1.81902	down
CAPN5	4.13639	831	1.19255	227	7.04403	1675	9.36447	1785	1.59494	309	4.58842	908	0.368544	66	2.66498	709	0.0392538	-1.24959	down
Capra_hircus_newGene_15204	2.64487	344	0.430809	54	4.06987	565	7.0913	733	0.341588	32	0.976758	129	0.723987	60	0.559103	100	0.000277958	-2.29487	down
MAD2L1	4.09655	98	2.92844	66	18.2792	513	8.89536	200	1.28371	30	6.63334	155	0.21837	5	1.87268	59	0.0137143	-1.87519	down
MAD2L2	9.97099	225	93.5468	1991	14.4732	386	7.21626	155	8.51531	185	8.48601	189	7.81145	155	13.3562	399	0.00644685	-2.1381	down
HMMR	0.489329	79	0.345155	46	5.90883	979	0.975901	129	0.230356	39	1.86505	257	0.132333	18	0.180276	41	0.0447639	-1.74506	down
ENSCHIG00000018560	5.67541	538	2.229	200	6.92987	777	7.08238	637	15.526	1418	7.57341	707	15.6441	1303	9.45817	1185	0.0085161	1.23082	up
ANKRD9	2.08549	73	1.8408	61	1.92256	80	1.93611	65	11.6957	394	2.17242	75	3.24046	100	2.78174	129	0.0384191	1.22123	up
PLS3	12.2051	3010	13.4941	3144	14.6029	4261	25.4419	5951	9.67426	2300	13.6223	3309	2.36815	514	9.92483	3238	0.0425942	-1.00442	down
ENSCHIG00000021965	0.089354	9	0.078653	8	0.057852	7	0.358695	34	0.081988	8	1.31468	129	0.602445	53	4.17427	550	0.000198948	3.41697	up
ITPKB	3.88713	454	0.43299	48	2.84835	393	3.93449	436	9.36262	1053	3.9477	454	20.666	2119	2.69018	415	0.00395993	2.01048	up
Capra_hircus_newGene_8717	0.439361	57	1.42653	142	0.487076	74	0.138127	17	0.132531	17	0.370618	39	0.03289	4	0.470644	76	0.0380416	-1.62896	down
Capra_hircus_newGene_12576	0.223101	22	7.56226	557	1.57736	156	1.13872	83	0.025125	4	1.46693	84	0	0	0.394372	34	0.00349911	-3.3819	down
Capra_hircus_newGene_12574	1.98521	120	2.31885	133	2.00159	143	2.95203	169	0	0	0.790242	47	0	0	0.094414	8	0.000425246	-3.56882	down
Capra_hircus_newGene_12573	4.03691	352	5.92584	437	9.11362	786	10.8576	861	0	0	1.7183	161	0	0	0.300655	37	0.000860984	-3.80141	down
ENSCHIG00000007393	9.66649	489	3.70718	178	2.62353	157	9.97773	479	12.2434	597	11.5967	578	9.63289	429	17.8038	1192	0.0301544	1.01593	up
Capra_hircus_newGene_14938	1187.39	101401	967.991	78955	5291.11	533037	3619.78	294789	1201.84	101526	2262.7	174003	856.889	65284	794.851	90708	0.0364746	-1.16327	down
Capra_hircus_newGene_14939	35.8048	1474	0	0	407.739	19852	69.8488	2727	20.7838	825	13.5665	550	4.89909	178	2.97074	162	0.00427039	-3.66295	down
Capra_hircus_newGene_3668	0.887421	100	0.3238	32	0.487711	75	0.803955	100	1.71849	188	0.928604	112	1.53706	120	1.23182	193	0.0420645	1.01387	up
Capra_hircus_newGene_2217	2.72981	514	0.322174	58	2.71037	604	2.62423	469	5.9449	1079	3.64464	676	17.6246	2918	3.98411	993	0.00115983	2.17531	up
ATG13	20.2408	1120	3.03281	159	9.8558	646	17.9536	942	26.5428	1417	16.9371	924	35.4942	1727	20.2502	1486	0.0268412	1.13485	up
GADD45G	41.6546	5794	22.7786	2993	16.6243	2736	36.4999	4815	92.6209	12419	33.7414	4623	75.3034	9210	85.2317	15681	0.00868106	1.30304	up
ENSCHIG00000015540	33.2841	1906	11.8092	639	22.2163	1505	79.1637	4298	6.24852	345	10.8019	610	6.80956	343	14.9384	1132	0.000380272	-1.81169	down
IGSF8	1.53653	339	3.9684	822	2.19901	553	1.22523	255	1.24142	260	1.62734	348	0.892088	175	1.17338	341	0.0389294	-1.10921	down
Capra_hircus_newGene_8553	8.73768	1012	5.73723	483	17.0219	1714	3.07409	294	1.70332	132	4.74341	490	0.591055	67	5.8864	925	0.0344939	-1.34234	down
BCO1	7.43555	571	10.8987	794	23.1411	2145	29.0862	2157	2.36293	175	8.6571	670	3.04253	206	14.257	1447	0.0183991	-1.3582	down
MYLIP	7.64391	575	5.57725	396	4.76638	424	6.98823	498	14.8233	1074	8.59729	636	19.0518	1259	6.48194	644	0.0406608	1.01034	up
TMEM140	28.0235	622	45.7515	959	31.7013	833	29.1629	614	12.3658	265	12.2632	268	1.6753	33	33.5902	986	0.0259845	-1.40374	down
ENSCHIG00000026593	516.625	8730	4641.05	74075	618.632	12368	341.375	5471	309.445	5041	410.239	6828	394.73	5865	984.54	22005	0.0172195	-1.9728	down
NLRC5	0.358033	85	4.34357	958	0.393515	111	0.227837	52	0.223511	51	0.398346	93	0.485352	101	0.505337	159	0.0177366	-2.11262	down
Capra_hircus_newGene_13549	1.00355	82	0.04865	4	1.626	134	0.991997	77	0.239681	18	0.530001	41	0	0	0.127021	13	0.0196831	-2.03965	down
SERTAD1	16.4092	451	136.862	3552	21.8315	710	13.1078	342	11.4951	305	8.14045	221	20.7656	502	18.3115	666	0.0107817	-2.00725	down
Capra_hircus_newGene_2470	1.07274	260	0.676717	155	0.639064	183	1.05401	242	11.9867	2794	0.542694	130	13.9899	2974	1.33805	428	0.000108463	3.13228	up
NEK2	0.277391	34	0.408551	48	11.1266	1606	1.42213	165	0.108837	13	2.08889	252	0	0	0.13898	23	0.0311305	-2.65265	down
Capra_hircus_newGene_6209	3.19545	270	4.95943	395	4.11385	410	3.25006	260	1.65165	135	2.98576	248	0.868933	65	1.51969	170	0.00838824	-1.33902	down
PDXP	1.79188	65	4.27866	146	4.43331	190	2.6772	92	2.46379	86	1.46867	53	0.28382	10	0.694735	34	0.00970395	-1.66765	down
Capra_hircus_newGene_10972	0.713295	134	0.122121	27	0.964131	240	0.313068	68	0.250821	48	0.200808	45	0.057903	12	0.233237	71	0.0176287	-1.46762	down
Capra_hircus_newGene_12065	0.681593	58	1.30097	85	0.989385	80	0.364637	29	0.126205	11	0.340521	19	0	0	0.724087	65	0.022171	-1.87046	down
LYSMD3	13.2409	472	2.66606	90	5.62184	237	13.6146	460	20.6838	710	12.8027	449	18.628	584	18.6122	877	0.0185844	1.12757	up
STX10	6.29034	188	4.594	130	10.8387	382	8.60137	243	3.03972	88	5.91158	174	1.71877	45	3.96552	157	0.0250795	-1.11754	down
MLKL	0.695506	58	5.51496	430	1.01088	99	0.918965	72	0.49278	40	0.753693	62	0.214781	16	0.969476	106	0.00574624	-2.16467	down
Capra_hircus_newGene_5808	1.20227	126	3.98792	281	1.97419	192	2.0195	219	1.02897	92	1.3387	144	0.670018	52	1.30338	146	0.0274417	-1.18592	down
ALLC	7.30487	338	12.2496	535	9.47308	518	4.74329	208	3.64141	163	3.4579	158	1.45914	60	3.59263	220	0.0012214	-1.70602	down
ENSCHIG00000010848	11.7483	406	8.66514	283	33.8866	1382	47.9985	1570	3.91341	132	11.7131	399	0.947394	29	5.19644	238	0.000298784	-2.26118	down
GAL3ST1	2.40533	118	0.742017	35	3.36872	195	2.35806	109	1.17303	56	1.53981	74	0.04278	2	0.333305	22	0.0246865	-1.62066	down
Capra_hircus_newGene_11569	1.32773	46	32.858	1072	2.2915	93	1.31825	43	1.31646	44	0.741028	26	0.748949	23	1.88842	86	0.000566442	-3.51427	down
ITPKC	7.82896	615	4.18666	311	8.49206	790	8.18551	610	22.6925	1719	8.22597	637	19.2643	1331	11.7602	1222	0.012427	1.15626	up
ENSCHIG00000027237	7.96565	635	2.27163	171	2.29255	217	14.0713	1064	8.51401	654	3.70742	291	77.5255	5431	7.65287	807	0.0087103	2.29751	up
TRMT6	5.50748	316	1.93769	105	3.52673	239	3.65579	199	9.85759	544	5.69372	322	8.25106	416	7.59192	575	0.012112	1.13765	up
FST	17.2534	1434	7.90373	621	10.9559	1077	7.49997	591	11.7104	938	19.245	1575	81.7746	5973	60.1306	6607	0.00121988	2.11351	up
TNFSF10	11.4521	673	73.145	4059	3.60264	251	5.80223	324	8.19795	465	6.47254	375	0.756917	40	5.62685	438	0.00263761	-2.71578	down
SAT1	45.9581	7951	262.989	42975	82.803	16948	64.9629	10659	49.4221	8243	38.1479	6501	41.8257	6363	53.9793	12352	0.0116822	-1.62661	down
ENSCHIG00000016273	1.24861	62	1.20218	56	18.7876	1094	0.999701	47	0.369972	18	4.49041	218	0.177535	8	0.561416	37	0.0325613	-2.14195	down
MAP1B	0.378822	115	0.086252	25	0.181001	65	0.651496	187	0.339131	99	0.348915	104	2.91868	775	0.154381	62	0.0229838	1.9415	up
CEP72	0.245728	38	0.343516	51	1.58459	290	0.836314	123	0.198653	30	0.573636	88	0.055086	8	0.225489	47	0.0208618	-1.60481	down
Capra_hircus_newGene_11901	0.429677	29	2.12698	101	1.11938	70	1.34811	77	0.312036	20	0.551361	23	0.20813	12	0.950941	49	0.00570363	-1.72552	down
ENSCHIG00000000191	40.4436	2232	25.7117	1341	38.2002	2494	129.864	6796	16.4805	877	33.5719	1825	12.6188	613	14.2559	1041	0.00233263	-1.55815	down
IQCD	0.928517	51	4.11178	212	1.05217	68	0.667592	35	0.183403	10	0.788451	43	0.034697	2	0.574856	42	0.00343174	-2.49089	down
SLC7A1	2.06869	352	0.767691	124	1.34625	271	2.10933	340	7.87719	1290	3.51171	588	16.1084	2405	3.39365	763	3.37538e-05	2.49305	up
ENSCHIG00000025766	0.908511	48	25.9376	1239	13.7878	823	10.4001	498	0.501393	26	1.0995	56	1.1152	50	1.02425	71	1.21944e-06	-3.95757	down
Capra_hircus_newGene_521	0.925942	88	1.68016	82	1.05926	108	0.765964	80	0.03243	5	0.920267	65	0	0	0.402273	54	0.0305052	-1.8289	down
Capra_hircus_newGene_522	0.496437	157	0.726521	178	1.74177	598	2.32665	706	0.184863	57	1.16883	401	0.021575	7	0.355744	100	0.0363668	-1.62882	down
CCL8	15.1452	614	470.483	17999	2.41884	116	0.271621	11	2.49968	98	2.73524	110	13.4464	479	0.248775	14	0.00223956	-4.98024	down
LRWD1	4.71798	413	1.87736	156	5.05773	524	4.70291	391	10.027	846	5.36935	463	10.5011	808	5.8	672	0.0251591	1.03499	up
Capra_hircus_newGene_8825	29.1789	852	4.72323	131	8.50849	294	22.8658	634	32.6728	920	30.5199	878	43.1524	1108	15.6989	607	0.0455836	1.06551	up
MON1B	4.0534	258	1.15801	70	2.9814	224	3.98569	241	7.71436	473	3.99642	250	14.9892	837	6.27161	527	0.0032239	1.62006	up
ENSCHIG00000020926	3.89828	317	137.828	8937	2.41141	196	0.595039	39	0.309268	28	1.7615	119	2.17011	161	1.49066	136	0.000225454	-4.93888	down
ANXA1	21.7106	1255	74.6711	4076	17.9118	1225	15.689	860	10.5248	587	21.1321	1203	9.11681	464	10.9379	836	0.00856133	-1.67401	down
Capra_hircus_newGene_4744	1.60838	98	0.467866	27	2.12882	153	1.84884	106	0.768421	45	0.599091	36	0.362357	20	0.839508	68	0.0266266	-1.20822	down
Capra_hircus_newGene_15043	3.46339	237	18.6328	1019	0.691734	48	1.75316	95	0.150866	6	0.655866	28	0	0	0.650676	46	2.23263e-05	-4.88604	down
Capra_hircus_newGene_11298	1.18616	62	3.94848	186	2.64181	164	3.3661	164	0.03113	2	1.37114	59	0	0	0.44086	34	0.00184174	-2.95432	down
Capra_hircus_newGene_2745	2.86826	93	5.25105	160	4.31523	164	2.59329	79	2.07152	65	1.24199	40	1.35728	39	1.47068	63	0.0108506	-1.44426	down
Capra_hircus_newGene_6983	6.59485	1433	0.896891	184	3.88791	999	13.0893	2697	1.19174	250	3.84203	822	0.175534	34	2.03235	584	0.0133244	-1.72253	down
ENSCHIG00000014661	3.40433	631	23.9188	4187	4.13519	907	4.31149	758	3.79335	678	4.33302	791	1.18305	193	4.17159	1023	0.00908034	-1.85982	down
ENSCHIG00000027003	50.8387	2700	15.267	766	25.3484	1593	28.4543	1434	112.916	5781	64.5357	3376	155.435	7259	48.9748	3441	0.000994883	1.79197	up
Capra_hircus_newGene_14600	2.08386	164	1.82743	138	0.143335	26	2.70268	218	4.61307	351	2.10404	169	4.34551	305	18.6045	2204	0.00328853	2.13687	up
Capra_hircus_newGene_16600	0.937775	177	0.198865	36	2.45399	546	1.60718	291	0.295071	55	0.723491	136	0	0	0.505686	128	0.0381159	-1.80715	down
ENSCHIG00000012366	6.55725	105	23.1576	350	10.2462	194	9.97902	152	4.55548	71	9.66082	153	1.03067	15	7.02574	149	0.0248522	-1.48807	down
CACHD1	0.610383	207	1.31848	421	0.329981	132	0.474825	153	0.249253	82	0.363365	121	0.143623	43	0.418212	187	0.0141598	-1.50239	down
NDRG2	41.4407	9179	61.5176	12903	90.6544	23723	104.034	21841	35.0339	7318	40.6641	8894	5.22592	1012	34.2679	10025	0.00558278	-1.52854	down
IGFALS	1.52096	107	2.86334	191	21.7456	1810	9.12486	609	0.060457	5	2.82218	196	0.203698	13	0.170878	16	0.000396807	-3.52823	down
MTRES1	2.36128	423	10.5981	1793	2.30988	481	2.33709	397	2.33741	393	2.36557	418	0.61841	98	2.4049	558	0.0138722	-1.61793	down
BCAT2	18.9845	3513	22.1668	3875	5.34499	1171	0.894468	157	93.8808	16746	50.5184	9207	32.3959	5271	80.8008	19775	0.00498845	2.13469	up
ENSCHIG00000009947	179.372	4598	92.8856	2250	73.0517	2216	84.8148	2062	142.775	3529	92.4374	2334	1122.26	25295	154.222	5229	0.00830111	2.04756	up
Capra_hircus_newGene_15560	4.38034	1998	4.16044	1422	5.78012	2291	3.18295	747	8.92573	3135	6.48288	2943	24.0096	9784	10.9071	5801	0.00232253	1.87585	up
Capra_hircus_newGene_15561	0.096244	18	0.310283	45	0.154253	42	0.107012	24	0.265175	54	1.37764	212	0.01884	4	3.58709	739	0.00748304	2.45804	up
TIMD4	11.3474	562	125.315	5856	53.4176	3127	30.6425	1438	13.5315	646	39.7677	1938	5.45252	238	18.6822	1223	0.00895161	-1.92517	down
NOS2	0.217535	29	0.305513	39	0.214378	34	0.481212	61	0.291958	38	0.277789	37	50.4149	5886	0.668575	118	4.96654e-05	5.72865	up
USP36	4.45813	646	1.15528	158	3.62953	622	4.90124	673	10.8419	1513	4.3949	627	16.0286	2041	6.28968	1205	0.00306562	1.59081	up
RFK	26.451	475	15.5925	265	16.7628	356	19.8591	338	65.4131	1131	38.6817	684	54.8414	865	32.7777	778	0.00385984	1.27856	up
ENSCHIG00000023492	68.0226	1478	43.313	889	45.3942	1167	60.7779	1253	88.9006	1862	68.8593	1474	197.632	3776	64.6093	1857	0.045541	1.05797	up
GALC	3.1131	769	1.10289	258	3.61322	1055	2.71936	637	2.92276	696	3.85313	937	12.4878	2710	2.3924	781	0.0374351	1.25769	up
ENSCHIG00000021177	0.163137	20	0.23141	27	0.165262	24	0.2352	28	0.782087	92	0.479263	58	0.37242	40	0.312995	51	0.0403915	1.15741	up
COPZ2	35.8298	1819	42.6285	2229	62.1429	3960	53.9242	2732	19.1766	1033	30.8455	1612	9.32145	459	27.6706	1919	0.00594695	-1.28198	down
B4GALT1	24.0804	4425	10.9109	1894	17.8223	3875	25.4269	4432	48.647	8618	28.4359	5148	145.629	23531	23.8912	5808	0.00319501	1.87907	up
ZP2	2.40284	196	15.8541	1221	2.32413	225	4.33649	336	1.43771	113	3.46704	279	1.05823	76	2.7955	302	0.00722108	-1.90161	down
GDA	1.81447	417	3.45112	756	2.59476	712	3.65674	805	0.344934	78	1.01162	232	0.251401	52	2.05201	630	0.0027336	-1.80739	down
Capra_hircus_newGene_14102	1.53703	142	4.12313	358	1.77229	193	2.03782	178	0.857476	76	1.56359	142	0.815358	66	1.3499	164	0.0252256	-1.27536	down
GM2A	15.2181	532	37.2448	1229	24.8077	1025	12.2842	407	7.6431	258	21.7025	747	4.57421	141	15.3321	708	0.0441514	-1.15161	down
MPO	0.468851	58	2.89136	337	3.29132	480	1.74531	204	0.295007	36	0.368248	45	0.387808	42	0.316532	52	3.483e-05	-2.74625	down
BMP5	0.597096	131	0.282808	59	0.934517	242	1.05564	219	0.376139	80	0.428511	93	0.128673	25	0.311938	90	0.0199169	-1.22333	down
ENSCHIG00000016746	7.87553	1641	13.0726	2573	6.2729	1712	14.8774	2940	6.12997	1232	5.104	1048	3.00136	550	7.63646	2105	0.0199463	-1.10894	down
PEMT	20.3018	1685	56.7431	3878	106.808	7241	100.269	4932	10.9915	917	26.9729	1814	9.14546	722	26.3584	2220	0.000513516	-1.8041	down
ATF7IP2	0.755983	75	0.222006	21	0.758943	84	0.35547	34	0.20516	20	0.429335	43	0.104844	10	0.113157	15	0.0363475	-1.28349	down
RNF125	4.44478	120	2.50108	64	2.31368	74	13.7856	351	10.9918	284	4.90752	130	71.6479	1688	9.46605	336	0.0028125	2.44947	up
FADS2	32.8259	1680	10.224	494	42.4078	2567	73.1013	3458	13.2588	654	24.5283	1236	14.6925	661	24.7305	1674	0.0159025	-1.36144	down
ENSCHIG00000015462	5.42895	117	493.345	9982	10.5232	267	1.88509	39	2.65437	55	4.11719	87	0.184426	4	30.8582	875	0.00387348	-4.37618	down
EPHA1	22.5184	2473	14.3588	1485	28.9818	3767	33.6134	3496	11.8121	1252	19.1072	2067	1.87145	183	17.8747	2595	0.0488667	-1.0657	down
KIAA1671	6.58363	1628	4.23348	770	7.13342	2068	6.65613	1702	15.6348	3837	11.3575	2709	23.2381	4837	11.5454	3110	0.00484817	1.38154	up
TMEM50A	27.8209	1440	104.146	5089	28.2869	1732	28.2717	1387	24.4388	1219	24.6906	1258	18.4829	841	28.6759	1962	0.0334908	-1.28065	down
PECAM1	59.3064	5239	7.69297	645	27.7446	2911	29.3127	2450	106.868	9125	46.6179	4070	118.634	9240	48.7988	5706	0.00773234	1.52815	up
PMVK	20.166	448	4.56701	96	7.26114	191	14.6499	309	34.9472	748	23.1804	507	36.1347	705	32.9786	968	0.00117621	1.54869	up
MERTK	3.7736	431	7.58962	819	4.08768	553	5.17857	561	2.37409	262	3.81648	430	1.24791	126	3.36231	508	0.0200843	-1.15012	down
SPTB	0.356141	88	0.189277	44	0.995118	289	0.256609	60	0.25218	60	0.109909	27	0.048981	11	0.049697	17	0.00244721	-2.05141	down
SULF1	2.5534	362	1.07525	168	1.44387	242	0.751056	115	0.287629	46	0.52078	84	22.8814	2845	1.29801	243	0.0226867	2.34385	up
ENSCHIG00000026723	0.60327	67	1.02616	102	0.966566	122	1.14301	119	0.572302	56	0.792966	87	0.210822	21	0.249676	37	0.0368155	-1.18047	down
ENSCHIG00000020761	2.01836	92	0.90085	39	0.893611	48	1.98359	85	0.264532	12	0.9045	41	0.13645	6	1.09151	66	0.0393442	-1.28187	down
ENSCHIG00000018181	15.5161	116	59.3788	420	23.7309	210	20.1534	143	5.80431	42	10.8089	80	3.23403	22	14.2222	141	0.00150916	-2.10649	down
PIGA	1.76688	103	0.218375	13	0.979912	68	1.1368	63	2.53916	143	3.24783	187	1.86565	96	2.00773	155	0.019425	1.28169	up
DNAJA3	51.1659	2733	18.8893	963	30.7674	1954	45.2466	2301	101.643	5221	54.9209	2889	90.0102	4211	59.6401	4250	0.0149165	1.12884	up
OCIAD2	3.15573	394	5.81262	686	8.00067	1182	6.85206	812	2.35405	284	4.97825	612	0.860285	95	4.26714	705	0.0329901	-1.09874	down
Capra_hircus_newGene_4897	11.283	427	39.946	1426	12.3746	554	17.7832	638	2.59145	95	9.42685	351	4.31438	144	9.02847	452	0.00154546	-1.94242	down
NRAP	2.98434	631	3.93368	786	3.45615	865	3.48141	698	1.99826	408	2.43626	508	1.15314	215	2.06365	577	0.019705	-1.00177	down
Capra_hircus_newGene_13759	2.58539	284	6.17571	617	4.15603	516	0.674629	70	0.442135	46	1.05857	114	0.357567	35	2.03607	290	0.0040255	-2.07433	down
UHRF2	6.49682	600	13.5191	1179	6.10222	667	7.859	689	3.27928	292	5.42899	494	2.59175	211	5.99902	733	0.017878	-1.18793	down
STK38L	2.6901	594	8.7217	1818	2.11308	552	3.65828	766	1.39767	298	2.33202	507	1.15767	225	1.63124	477	0.00362126	-1.67918	down
ENSCHIG00000015116	4.35751	233	29.1206	1468	4.55839	288	2.89884	147	3.06438	158	2.93907	155	0.331786	16	2.77579	196	0.00116085	-2.67959	down
ENSCHIG00000000118	1.09798	77	0.964328	64	1.22648	102	1.79597	120	2.20004	148	2.43207	169	3.48153	210	2.33532	216	0.0331775	1.068	up
Capra_hircus_newGene_11321	3.18009	862	0.609864	86	2.62562	610	3.45144	1105	0.592724	85	2.70339	476	0.469606	70	1.40508	296	0.0154759	-1.53063	down
HNMT	0.749365	87	0.610021	67	0.90044	124	1.032	114	0.279153	32	0.433575	50	0.103064	11	0.540843	83	0.0146943	-1.34551	down
SGK1	15.7738	2795	20.5735	3441	13.5079	2830	14.3883	2417	23.1246	3948	41.4202	7224	95.8113	14917	54.8599	12848	0.00268849	1.74943	up
Capra_hircus_newGene_13414	9.40234	587	0.460446	28	7.85877	581	10.3071	611	1.26292	76	4.82618	297	0.490503	27	3.79469	314	0.0485797	-1.39828	down
GTPBP4	22.5429	1646	12.1122	836	15.5477	1343	20.7475	1437	48.6595	3425	27.8573	2004	47.8285	3070	28.098	2713	0.012735	1.14388	up
ENSCHIG00000026028	7.08342	475	5.72504	363	6.18692	491	5.38825	343	27.9774	1807	18.2356	1204	53.5863	3156	21.0927	1869	9.44985e-06	2.36047	up
ENSCHIG00000026022	15.5716	385	8.03373	188	11.8664	347	19.5233	458	6.27566	150	7.42429	181	0.691192	16	7.17269	235	0.0103047	-1.42987	down
NAB2	6.53341	396	3.7202	213	6.9855	500	6.48261	372	3.98497	233	3.37799	202	1.11304	60	2.90321	233	0.0128697	-1.14081	down
ENSCHIG00000022308	2.89944	111	6.72158	244	3.54294	161	2.80871	102	1.8206	68	2.43395	92	1.89535	64	1.5776	80	0.0315555	-1.24387	down
DDX18	6.05943	756	0.896316	103	5.52032	749	6.62803	742	14.6673	1766	8.05456	977	12.0741	1326	8.32016	1374	0.00694909	1.35886	up
Capra_hircus_newGene_10835	14.8795	435	73.7987	2036	21.7897	753	14.6762	407	16.3045	459	18.3576	528	12.6629	326	20.2258	782	0.0485575	-1.23246	down
FBXO5	0.181993	43	0.361082	80	0.913098	253	0.37975	85	0.140806	32	0.228382	53	0	0	0.061157	19	0.00513584	-2.3044	down
ENSCHIG00000027084	1.81632	244	47.7447	6038	0.710866	113	0.312457	40	0.915405	119	0.450561	60	0.503646	60	6.94047	1229	0.015831	-3.09914	down
Capra_hircus_newGene_7503	1.04689	61	14.3529	847	1.03356	72	0.787838	38	0.386897	21	0.824116	49	0.28639	12	2.06829	171	0.00565246	-2.8361	down
AGP	1771.55	41337	9378	206702	3121.99	86189	1850.69	40958	1617.12	36377	964.641	22172	2075.78	42591	1356.9	41880	0.013932	-1.67733	down
OGFR	2.53657	544	76.6884	15513	3.44492	873	2.5737	523	2.74684	568	2.10568	445	1.49918	283	6.11674	1733	0.00164511	-3.32365	down
ENSCHIG00000016951	8.88132	392	30.4763	1269	16.7236	872	6.48632	272	7.7802	331	10.3762	451	2.31964	90	8.22183	480	0.0153232	-1.47948	down
PRMT5	20.8235	1528	5.01548	348	14.4266	1252	17.7538	1235	39.0881	2764	27.6004	1994	31.4095	2026	23.4242	2273	0.0121579	1.14265	up
DKC1	22.5127	1527	8.02232	514	15.7551	1265	20.6937	1332	40.5677	2653	23.3001	1557	43.1846	2576	24.2275	2174	0.0223229	1.06313	up
ALYREF	13.711	418	12.5894	364	13.5439	492	16.9049	493	33.7055	989	16.8236	504	60.6564	1626	21.1199	856	0.0136737	1.29513	up
Capra_hircus_newGene_5950	1.60373	107	2.78539	147	3.05049	224	2.14252	139	0.63387	33	2.24137	108	0.975613	64	0.51313	52	0.0248161	-1.29247	down
PICALM	143.263	15318	101.654	10263	160.399	20247	146.253	14830	305.057	31491	207.678	21814	286.914	27119	313.566	44316	0.0247263	1.01047	up
TCF21	2.56681	300	6.94354	765	2.99143	413	2.02256	224	2.4823	280	2.07152	238	0.654153	68	1.47753	228	0.0131028	-1.45257	down
CHML	2.20282	166	0.133819	10	0.503748	45	2.34389	167	4.52235	327	2.39617	177	3.13306	207	2.4893	247	0.026191	1.42849	up
PPP2R2B	0.30024	26	3.60608	280	0.764812	79	0.766294	63	0.059683	5	0.393204	34	0.074719	6	0.413759	48	0.00128364	-2.85977	down
Capra_hircus_newGene_441	0.471592	65	0.577249	75	0.1918	32	0.209177	28	3.50842	430	0.345509	48	0.24812	27	1.68858	279	0.0373854	1.57215	up
DUSP6	21.4274	2624	6.87753	796	24.9262	3611	22.9634	2667	11.9565	1402	8.19466	989	2.87167	302	7.35235	1191	0.00379738	-1.37359	down
Capra_hircus_newGene_2119	1.49231	87	34.2008	1766	3.28749	230	1.3246	69	1.01496	62	1.37648	79	0.109625	8	1.26689	94	0.000143789	-3.89426	down
MYOM1	0.295117	56	0.191165	34	0.188331	42	0.069099	13	1.19589	217	0.421269	78	0.151209	25	0.77848	194	0.0179501	1.56361	up
IL4R	34.5029	3221	34.0323	3001	20.5087	2265	36.5961	3240	90.6253	8155	43.366	3987	125.877	10331	35.9739	4442	0.0227889	1.26339	up
TMEM70	17.6975	519	76.1517	2109	18.2137	632	16.2797	453	14.9839	424	18.5727	537	10.6691	275	19.6957	764	0.0297713	-1.3581	down
ENSCHIG00000019897	10.7798	679	25.9605	1543	13.4558	1002	18.0782	1079	7.59236	461	10.2055	633	10.8511	601	8.3059	692	0.0422065	-1.01128	down
ENSCHIG00000018540	6.91757	190	18.6848	483	12.1207	393	8.00373	208	4.02167	107	5.64917	153	4.19437	101	4.77978	173	0.0064647	-1.49399	down
PNO1	38.7457	1127	20.3008	558	33.1169	1140	35.6875	985	83.7069	2347	66.749	1913	103.622	2650	74.3007	2859	0.0015252	1.41109	up
CYP7B1	2.82875	164	0.545393	30	1.31883	90	4.5473	250	5.76184	321	2.52017	144	6.45144	321	4.26954	323	0.0363591	1.21058	up
Capra_hircus_newGene_5200	2.62882	425	3.34609	514	2.96548	553	4.97448	742	1.38219	213	2.22225	347	0.968744	137	0.898929	191	0.00183343	-1.43778	down
Capra_hircus_newGene_6579	2.86318	200	0	0	8.85898	730	3.80495	252	1.00007	68	1.75757	121	0.259078	14	0	0	0.0464708	-2.41025	down
Capra_hircus_newGene_9872	1.83368	130	0.707059	49	0.765633	63	3.32672	219	5.34882	375	2.96872	212	2.40021	153	5.24792	505	0.00968578	1.36087	up
CSF1	3.69511	723	16.4511	3037	3.44382	797	4.1296	766	1.98553	375	3.54279	682	4.5051	775	3.13469	811	0.0431471	-1.32085	down
Capra_hircus_newGene_3207	0.234858	21	0.062777	6	0.162232	17	0.456986	38	1.24909	103	0.453573	39	0.761252	58	1.65692	188	0.000386268	2.19211	up
Capra_hircus_newGene_4964	0.059539	21	0.175711	54	0.313377	109	0.230607	71	0	0	0.118637	41	0.14744	7	0.073696	34	0.0257872	-1.81622	down
ENPP3	1.51087	178	13.4387	1493	7.05846	982	4.9814	556	0.629737	72	1.0824	126	0.364484	38	1.52308	237	4.07034e-06	-3.22058	down
CRYBG2	5.48011	491	2.49214	252	8.93615	946	13.3501	1133	3.88909	336	4.46361	394	0.065348	10	2.72871	323	0.020581	-1.52797	down
NEIL3	1.09388	107	1.92581	177	1.53685	177	0.832352	77	0.777953	73	1.39605	134	0.190917	17	0.383296	50	0.0478206	-1.24146	down
SERPINA11	114.399	5694	164.907	7753	130.643	7694	91.9302	4340	26.4536	1270	73.4113	3599	44.6476	1954	79.8055	5254	0.0120433	-1.30934	down
CPT1B	0.657722	111	0.727852	116	2.44686	487	0.905898	145	0.286071	47	0.654751	109	0.293995	44	0.584187	130	0.0119415	-1.44563	down
HACD2	18.2525	535	69.4873	1924	20.4521	710	21.1568	589	15.7696	446	17.9949	520	12.8063	331	16.95	658	0.0228981	-1.32103	down
TBATA	37.665	1438	45.1872	1629	24.8575	1123	21.0357	762	140.999	5188	49.3107	1854	59.6359	2002	70.1314	3541	0.0307956	1.12327	up
NMI	6.44238	871	104.436	13328	7.05831	1129	5.18185	664	4.47642	584	6.71567	894	9.71803	1155	11.1898	2000	0.0113394	-2.36163	down
TMBIM1	81.6782	2404	49.7652	1384	73.5994	2563	71.5503	1997	207.803	5895	103.473	3000	365.138	9448	133.553	5199	0.00215316	1.65234	up
HYKK	19.0463	826	22.1625	908	30.476	1563	39.6867	1632	5.21984	219	15.9854	683	3.06728	117	17.6126	1010	0.00403695	-1.50854	down
PTPRE	2.14312	173	2.31813	165	1.6809	158	2.25381	170	2.04764	155	2.56992	202	18.5454	1300	1.59729	169	0.0198238	1.77897	up
Capra_hircus_newGene_17617	0.708277	45	41.7667	2254	1.69799	119	0.345862	21	0.317698	20	0.78791	47	0.207536	12	0.485964	41	4.37478e-05	-5.08355	down
ENSCHIG00000018458	2.13631	46	4.11316	84	10.7963	274	2.75507	56	3.8572	80	0.763245	17	1.45819	28	0.719953	21	0.0198578	-1.6539	down
ATF6	30.0629	2253	5.16465	367	7.43464	661	24.4869	1739	41.1375	2969	30.4028	2248	55.4697	3660	18.6822	1858	0.0223695	1.29991	up
CBLC	0.315445	18	2.59317	139	1.08264	73	0.821098	44	0.478354	26	0.352972	20	0.251857	13	0.930048	70	0.0331498	-1.55737	down
SELENOM	40.5581	649	279.337	4216	43.4017	821	33.0868	502	18.2314	281	22.8514	360	70.6142	993	21.7206	460	0.0269333	-1.79548	down
FAM117A	3.19085	167	12.3044	607	3.86124	239	4.64106	230	1.59277	81	3.29491	170	0.385444	18	2.31843	161	0.00292946	-2.01421	down
ENSCHIG00000026196	5.75379	250	36.2417	1488	11.6681	600	5.28652	218	4.48532	188	6.14674	264	2.63479	101	6.5265	376	0.00396984	-1.96611	down
SLC15A3	7.79965	521	133.843	8444	10.2662	812	5.27444	335	4.7528	306	6.88606	453	7.57191	445	7.1067	628	0.00147278	-3.02248	down
RNASEH2A	2.29623	127	3.778	190	8.02865	511	3.6666	194	0.68414	37	2.56416	140	0.82214	26	1.02765	78	0.00104381	-1.98489	down
EPS15	33.4913	7382	10.613	2210	18.9238	4935	50.2236	10499	15.8982	3378	17.4308	3784	5.76974	1119	14.3475	4183	0.0254364	-1.06745	down
CCDC86	11.0703	452	4.40733	170	10.8763	526	10.4237	404	29.6415	1167	17.3965	700	39.508	1418	15.6424	845	0.00127086	1.58396	up
HIST1H1E	3.83256	97	2.37942	57	1.85811	56	2.87882	70	6.87358	168	3.53746	89	7.2753	162	4.99686	168	0.0472586	1.06166	up
TAF1B	1.59764	175	1.16434	121	1.96532	255	1.61274	168	3.93458	416	2.60517	281	3.39878	328	3.44205	499	0.0182964	1.06018	up
LTV1	4.84734	529	2.02284	209	3.19743	413	3.77138	390	7.11667	748	5.34158	574	8.47016	812	7.23674	1044	0.0124837	1.08093	up
Capra_hircus_newGene_12725	8.4514	102	13.1459	149	6.78563	97	7.94648	91	3.6582	43	6.93599	82	0.359088	4	5.21845	83	0.033514	-1.42627	down
SLC17A4	4.3085	309	3.56894	231	11.9987	984	25.1896	1686	1.22639	83	7.27965	523	3.59713	220	5.70382	524	0.043557	-1.22202	down
ENSCHIG00000015787	309.01	8845	319.22	8631	364.686	12350	172.875	4693	117.637	3246	154.783	4364	124.017	3122	199.974	7571	0.0257848	-1.08323	down
TNFAIP1	23.4082	955	16.1171	621	18.7424	905	25.7915	998	42.2189	1660	27.1354	1090	69.1804	2480	31.0574	1675	0.0238815	1.09396	up
C1QTNF12	2.25524	76	3.46105	111	17.9643	716	17.2159	550	1.20346	40	1.70114	57	0.442129	14	3.89108	174	0.000467332	-2.48721	down
ENSCHIG00000024736	4.77375	140	2.82482	77	7.51067	260	7.22983	200	2.79929	79	2.31389	67	0.461663	13	2.21138	85	0.00385014	-1.58129	down
ENSCHIG00000021521	4.12385	801	6.52938	1198	4.18187	961	5.32802	982	6.7866	1271	7.69871	1473	13.7569	2349	19.448	4996	0.025535	1.17331	up
SLC19A1	7.80272	466	5.30406	299	14.0701	993	24.9192	1410	7.17161	413	9.96568	586	1.08362	57	6.43937	508	0.040193	-1.12144	down
ENSCHIG00000025065	101.451	7477	135.313	9199	199.108	16639	213.766	14548	42.2124	2952	82.6805	5819	60.0591	3799	100.423	9541	0.010818	-1.22171	down
ENSCHIG00000025068	6.45158	204	24.52	730	20.1199	750	12.4671	373	1.87537	57	2.99574	93	1.82537	51	4.58826	192	6.6371e-06	-2.69864	down
SLC2A6	2.44173	143	0.306155	17	0.910273	63	1.03139	58	1.25501	71	0.671807	39	9.87739	508	1.45397	113	0.0272256	1.84855	up
AP5B1	2.41897	308	12.9264	1552	3.01828	454	1.64786	199	1.78697	219	1.75577	220	1.78448	200	2.2235	374	0.0104427	-1.75607	down
CRB1	0.504313	129	1.32584	319	0.312735	95	0.792604	192	0.228062	56	0.386289	97	0.181786	41	0.172395	59	0.00323741	-1.82812	down
ENSCHIG00000018551	20.6895	964	63.0679	2776	57.7445	3184	24.1198	1066	10.583	476	24.5996	1129	18.6254	764	11.9484	737	0.00923241	-1.50098	down
HSD17B11	39.6814	2714	26.9346	1741	99.7615	8073	77.7655	5045	10.8649	717	27.5944	1859	4.16496	251	21.0951	1909	0.000365466	-2.00451	down
RAB30	3.48113	119	0.371693	13	9.51732	400	6.85774	223	1.94749	65	2.48686	86	0.044417	2	1.16802	53	0.020165	-1.88764	down
GGACT	85.9511	1660	152.15	2776	98.1379	2243	78.4075	1437	52.2086	972	75.0012	1427	31.9286	543	65.7143	1679	0.0245088	-1.10068	down
ANLN	0.324133	89	0.140607	37	3.08211	991	0.63356	165	0.136481	36	0.931485	251	0.024943	6	0.123197	45	0.0395434	-1.8984	down
IFIT2	9.44097	503	845.719	42516	9.2696	584	4.04044	204	5.03846	259	4.33155	228	65.7239	3076	15.3858	1084	0.013216	-3.53791	down
ZC3H12A	4.67837	550	1.64709	183	2.0576	286	1.93195	215	5.54537	631	3.24113	375	39.6455	4093	2.4928	387	0.00160473	2.59008	up
OTUD1	1.74527	91	0.738992	37	1.19223	73	1.53136	75	2.62049	131	1.37474	70	12.8266	583	1.63223	112	0.00526724	2.08063	up
PIP5K1B	1.77666	229	15.1745	1836	1.13805	174	1.05852	130	2.03913	254	1.19988	153	0.432006	49	0.365239	63	0.00194746	-2.78117	down
Capra_hircus_newGene_11241	0.612146	58	1.11628	106	0.544421	70	1.11796	86	0.401431	37	0.493436	46	0.065155	8	0.27298	34	0.00652025	-1.637	down
STS	2.3543	494	1.15894	230	2.28169	566	1.61461	322	3.41693	692	5.34733	1105	3.21304	593	5.60409	1554	0.00422192	1.21392	up
CLRN3	0.407608	47	0.491779	54	0.970929	132	3.02841	329	0.337197	38	0.612602	69	0.097778	10	0.305332	47	0.00545907	-1.83556	down
ENSCHIG00000009645	3.4352	51	12.4507	172	5.44794	95	6.07849	85	2.3416	33	2.67054	39	3.40547	44	4.32678	84	0.0425756	-1.28614	down
GLB1L	7.1991	553	9.07811	658	12.2813	1115	10.5054	765	4.25485	315	7.02393	531	2.42578	164	6.12886	622	0.0128216	-1.10268	down
FOXK1	4.30585	351	2.33824	180	3.24191	313	5.41091	419	13.4744	1059	5.41038	435	11.5533	828	8.56888	924	0.00195233	1.40575	up
HERC6	3.52835	415	155.109	17195	2.56251	356	0.70009	78	1.3736	156	0.597928	70	0.369333	39	15.9259	2473	0.0092913	-3.74874	down
ENSCHIG00000021752	7.02205	319	42.3922	1819	7.29737	393	6.44857	278	5.27908	232	4.96235	223	4.57849	183	12.3031	739	0.0248521	-1.60274	down
MICAL2	0.781911	93	0.186086	34	0.67387	153	2.22571	254	1.24982	149	1.86967	229	5.89222	635	1.17097	182	0.0227985	1.54261	up
PLEKHA4	7.42863	640	195.447	15826	9.82813	986	8.88578	722	4.92009	421	4.47317	380	3.24124	254	18.5878	2118	0.0014871	-3.34468	down
PMM2	17.733	504	5.3444	144	11.9338	401	18.218	492	32.6947	896	14.6298	410	41.5867	1039	15.2799	575	0.0279652	1.11864	up
C12orf65	9.54375	196	16.9896	329	11.9827	291	9.75287	190	5.36233	106	8.63211	174	2.90813	53	7.67127	208	0.0243124	-1.18709	down
PTPRU	12.8318	2138	5.71778	900	3.57459	705	10.7855	1704	31.951	5131	17.3649	2849	10.2322	1499	18.4794	4072	0.0140024	1.19301	up
Capra_hircus_newGene_10025	0.225273	35	10.615	1253	0.095968	20	0.429186	33	0.035002	6	0.618255	67	0.228728	25	0.091992	18	0.00105314	-4.12825	down
CDH20	0.281047	50	0.12848	22	1.57717	329	0.368182	62	0.269926	46	0.069928	13	0	0	0.038876	10	0.00302162	-2.75167	down
ANXA3	12.4229	1793	53.6507	7311	13.6382	2328	8.60516	1178	10.0171	1394	11.3393	1612	7.98842	1014	11.9489	2280	0.0262046	-1.44994	down
ENSCHIG00000011593	0.654406	40	5.0913	293	0.869898	63	0.587048	34	0.623989	37	1.25457	76	0.450265	25	0.742517	60	0.0373572	-1.65002	down
Capra_hircus_newGene_604	0.535717	175	0.31121	96	0.752519	296	0.93927	244	0.26915	82	0.288548	98	0.182109	34	0.17049	72	0.00207264	-1.53611	down
Capra_hircus_newGene_608	1.56656	192	0.230804	28	2.15559	313	2.57726	286	0.714013	79	0.424614	50	0.047035	6	0.38853	62	0.00190188	-2.09189	down
RHOU	12.8545	379	7.62323	212	11.8759	414	18.4704	516	42.2913	1200	17.5428	509	25.3481	656	21.8388	851	0.011977	1.09079	up
SLC27A5	34.5894	2748	37.7082	2830	66.1461	6216	49.7123	3745	26.3888	2021	28.1302	2201	8.37458	585	30.4392	3198	0.0163932	-1.13999	down
RTL5	49.2313	3249	6.29439	393	54.655	4267	79.4457	4972	12.0434	767	32.1834	2092	3.78093	220	27.0165	2358	0.0369265	-1.31217	down
GCH1	23.2341	665	13.2484	359	17.1515	581	15.7862	429	74.0065	2042	22.813	644	54.5564	1374	31.0706	1177	0.00377394	1.39258	up
GPC3	91.6393	5373	147.08	8145	429.978	29823	268.41	14924	89.1187	5037	95.8307	5534	78.5553	4050	121.426	9416	0.0108316	-1.31586	down
Capra_hircus_newGene_8374	156.443	10139	205.872	12578	199.796	15328	210.202	12912	67.9797	4295	148.539	9494	15.2657	879	122.969	10576	0.0198413	-1.30796	down
VCAN	1.52526	609	0.222071	84	0.418497	196	0.346161	131	2.20437	837	0.467568	184	6.01778	1603	1.86192	983	0.00315883	2.06292	up
ENSCHIG00000018153	32.7247	1577	495.162	17602	122.043	5674	25.4214	1162	28.21	1310	48.2481	1801	30.7135	1301	92.3541	4571	0.00928334	-2.10922	down
FAHD2A	22.1992	864	32.0464	1178	51.4852	2369	32.9028	1214	10.9569	411	15.2356	584	7.74855	265	13.3527	687	0.000213175	-1.66529	down
PRSS35	3.171	151	0.596906	27	7.33327	412	7.2192	326	0.703451	33	1.9421	91	0.087999	4	0.675447	43	0.00116941	-2.43253	down
NR1I2	14.8537	771	4.78065	235	22.505	1381	27.7099	1363	2.28711	115	7.05026	361	0	0	4.45721	306	0.00637223	-2.3877	down
ENSCHIG00000017158	1.4041	87	2.96792	173	1.06754	78	2.00246	118	1.19315	71	0.929772	57	0.260883	15	0.892315	73	0.0182766	-1.42517	down
Capra_hircus_newGene_4847	1.04011	70	3.89787	240	0.961784	73	0.686489	42	0.308789	20	0.512412	34	0	0	1.16077	99	0.0224586	-2.13529	down
UBALD1	11.1425	231	2.19881	43	10.2325	251	8.29647	163	20.6856	413	7.29118	149	19.9549	364	14.5076	398	0.0458606	1.08171	up
Capra_hircus_newGene_2871	2.73904	201	2.25878	107	1.80807	115	2.4347	138	1.03272	78	1.67704	93	0.102051	8	1.40963	110	0.0448199	-1.19247	down
CELF4	1.48861	150	1.26578	121	1.03008	120	1.53814	144	0.836079	82	0.760188	73	0.515858	47	0.32371	44	0.0220153	-1.18922	down
BBOX1	22.0967	1860	66.1145	5255	25.5137	2540	44.4884	3551	7.49559	608	12.0258	997	0.787906	59	30.329	3376	0.0105545	-1.92398	down
Capra_hircus_newGene_11957	7.9188	223	40.5516	1075	30.1227	1000	6.84513	183	2.42401	66	2.12093	60	5.59086	138	2.71659	101	7.81888e-05	-2.88185	down
C5AR2	3.05937	119	0.620593	23	3.48029	160	2.59796	96	19.4541	729	10.2232	392	1.43672	50	12.2353	629	0.000910095	2.08215	up
Capra_hircus_newGene_859	1.37677	135	1.14457	105	2.35722	271	0.94724	89	8.33084	782	7.31934	700	5.47652	468	3.55829	457	5.12837e-05	1.99414	up
ENSCHIG00000025796	0.398439	56	0.822943	109	0.841606	140	1.09344	145	0.345531	47	0.40484	56	0.497625	62	0.141862	27	0.0495588	-1.18889	down
RAD21L1	3.0447	357	4.97999	551	2.34735	326	3.02171	336	0.528475	60	2.8917	334	1.29239	134	1.83266	284	0.035256	-1.19983	down
CLSPN	0.529914	82	0.405517	60	1.31332	240	1.33594	196	0.241593	36	0.941315	143	0.030518	5	0.127191	26	0.0378894	-1.52026	down
ENSCHIG00000019425	5.99409	256	22.3755	902	6.61677	334	6.49682	263	4.86247	200	8.28834	349	2.2531	85	5.38968	305	0.0278466	-1.34989	down
PDGFRB	10.4923	1680	4.89335	742	16.6964	3158	12.2494	1865	36.7353	5664	24.0084	3782	14.5959	2053	30.4229	6434	0.00790051	1.21973	up
AGR2	1.77924	285	5.68232	865	1.91164	357	1.6966	253	0.543224	83	1.63194	253	0.904491	124	0.785753	164	0.00381935	-1.81118	down
MTMR7	2.53087	203	2.99908	228	2.06164	196	1.02091	78	11.2126	867	7.15028	565	6.00382	424	11.0881	1176	0.000314923	1.84589	up
ENSCHIG00000014586	1.05811	79	236.259	16478	3.66874	321	1.16564	82	2.74371	196	0.464117	34	1.02275	67	39.1799	3827	0.0416005	-3.08628	down
LGALS1	6.29863	100	15.9417	238	15.6274	292	8.45711	127	3.02965	46	7.16895	112	2.89211	41	2.35051	49	0.0032148	-1.77479	down
Capra_hircus_newGene_15926	0.722225	101	0.925676	122	0.564665	93	1.19067	157	1.76374	237	1.37348	189	2.57732	316	1.60967	296	0.0342325	1.10932	up
Capra_hircus_newGene_2241	1.08425	70	0.889118	55	0.629638	48	1.26212	78	2.34538	146	1.3128	84	3.21183	182	1.57719	135	0.0380465	1.16253	up
KHSRP	16.4584	2783	3.67288	573	12.178	2375	19.0677	3043	25.0716	3992	19.2852	3164	35.958	5267	17.0482	3808	0.0352682	1.08382	up
NDFIP2	11.268	2070	16.1742	2806	12.1667	2644	13.5113	2354	48.6962	8622	18.9412	3427	51.9371	8387	12.4647	3028	0.0250752	1.27915	up
KIF20B	2.47604	502	0.795429	153	5.46767	1311	2.88896	556	0.612818	120	2.7211	544	0.438955	79	1.0444	281	0.0258769	-1.31182	down
ZNF395	6.26448	1510	6.18815	1361	5.22258	1439	8.76013	1998	4.67265	1096	4.24325	1018	0.876883	180	3.61905	1115	0.0181963	-1.11039	down
OTC	42.661	1364	66.9021	2020	68.5866	2594	95.3776	2891	24.8902	767	45.2411	1424	17.6076	495	36.5425	1545	0.00696848	-1.24448	down
AEN	0.516528	24	0.396548	17	1.37364	74	0.48604	21	2.29425	100	1.04862	47	4.31148	172	1.9564	117	0.0051979	1.86215	up
TK2	10.9662	348	25.0141	750	17.6857	664	17.7615	535	11.0419	338	9.16861	287	2.98418	84	9.77939	411	0.00754886	-1.34583	down
NIFK	31.0845	1063	16.3041	526	31.415	1270	27.5075	892	69.8326	2299	38.2319	1287	73.2824	2201	41.6043	1880	0.0152321	1.1168	up
RPS6KA2	0.917634	206	0.171884	38	0.680932	181	0.718172	153	1.74135	377	0.658457	147	2.05828	407	0.808665	244	0.0304454	1.23519	up
Capra_hircus_newGene_16495	1.34609	113	2.81489	225	0.126303	13	0.029093	3	0.762105	63	1.70535	142	18.7927	1398	2.33272	257	0.0376161	2.39679	up
CNOT4	2.86455	468	6.16863	964	1.90557	368	3.31723	486	1.86163	279	3.11865	440	1.06636	149	2.47336	543	0.0439949	-1.07231	down
KLKB1	53.2636	4496	56.2415	4485	85.7126	8560	75.9715	6083	19.0264	1549	49.4724	4114	25.7233	1910	33.6251	3755	0.0143797	-1.14342	down
MTMR9	2.38761	369	0.756936	111	1.58807	290	2.01402	295	2.7144	404	4.4441	676	1.43727	196	5.86552	1198	0.0229122	1.08155	up
AMIGO3	1.7815	106	0.32277	19	0.752107	53	1.58576	89	2.53034	145	1.43676	84	7.82926	407	1.40236	110	0.00879124	1.84363	up
ENSCHIG00000012142	1.24954	92	17.3249	1193	0.498333	43	0.117575	9	0.697516	50	0.327564	24	0	0	0.041496	4	0.000593949	-4.82713	down
ZDHHC2	4.34641	251	1.87651	103	7.10652	484	5.01468	275	8.86511	492	7.4245	421	9.81341	497	16.1081	1227	0.00862504	1.24215	up
ENSCHIG00000008238	6.57434	762	56.4435	6178	12.5492	1721	4.04469	445	2.20059	246	7.11358	812	1.03554	71	4.41806	678	0.000603766	-2.97465	down
SHISA5	12.9359	326	60.8595	1448	14.5068	433	7.54389	181	8.86478	216	8.39453	209	8.02022	178	16.4464	548	0.0229995	-1.55781	down
TNFAIP8	6.66982	186	32.2542	762	6.41412	215	5.51669	138	3.59328	99	5.47614	154	6.06406	136	8.67403	314	0.0493402	-1.33197	down
Capra_hircus_newGene_8667	2.71764	219	6.90578	524	2.07974	198	0.657925	51	0.466634	37	0.400148	32	0.151807	11	0.657592	70	2.20439e-05	-3.23369	down
ENSCHIG00000025881	5.04514	128	7.87431	189	6.67382	200	4.43316	107	2.25883	56	4.01064	100	2.35564	53	3.97281	133	0.043777	-1.0852	down
ALB	3697.73	726928	2220.54	412350	10913	2538291	4544.45	847359	1488.09	282029	4572.72	885480	749.728	129599	2155.06	560398	0.0215137	-1.34212	down
TM6SF1	34.4311	2843	74.8885	5841	42.7597	4178	54.4027	4261	34.8355	2773	44.761	3641	10.0322	729	24.9613	2727	0.0366399	-1.09813	down
WFS1	16.3713	3004	4.94884	858	11.2127	2434	13.7076	2381	15.6081	2759	17.8237	3221	56.0612	9036	12.9684	3147	0.0211119	1.372	up
ENSCHIG00000019332	4.99819	104	1.57775	32	3.6678	91	4.41333	88	10.7876	217	6.55896	135	7.14983	131	7.15761	197	0.0214874	1.13331	up
FAM222A	0.12444	29	0.489184	105	0.219824	59	0.495558	107	0.311985	69	0.12337	28	0.057566	12	0.130006	39	0.04481	-1.30111	down
TST	213.557	7316	351.168	11363	303.112	12285	336.01	10917	119.176	3936	195.204	6587	77.151	2324	197.256	8938	0.0135823	-1.18656	down
INHBC	0.855409	35	0.468765	18	9.42988	453	6.00335	232	0.050448	2	1.17037	47	0.706866	26	2.31624	125	0.0387569	-1.88615	down
ZNHIT1	19.7617	468	69.8631	1563	25.9058	726	21.4852	483	13.3806	306	18.8483	440	13.3327	278	14.4581	453	0.0101568	-1.46135	down
Capra_hircus_newGene_6575	0.197529	23	1.36675	123	1.93283	255	4.95968	466	0.413667	50	0.806901	74	0.226571	20	0.243151	31	0.00112984	-2.33624	down
FGF9	0.177609	32	0.179144	30	0.160162	34	0.243215	41	0.96545	165	0.130899	23	0.347291	55	0.53078	125	0.0359446	1.29123	up
TM4SF5	85.7411	2149	348.534	8250	224.274	6650	180.001	4278	84.9004	2051	132.565	3273	44.0621	971	120.115	3891	0.0123653	-1.41497	down
C1orf109	3.30223	83	8.12741	193	3.36874	100	3.34597	80	2.17802	53	3.37113	84	1.15212	26	2.57608	86	0.041154	-1.22866	down
Capra_hircus_newGene_15760	3.16702	144	5.49497	236	7.39029	398	6.2298	269	3.26933	144	2.81455	126	2.02266	81	1.06887	65	0.00933856	-1.37896	down
FKBP5	46.2616	2436	9.0294	450	38.9258	2425	20.9155	1045	97.5012	4949	52.233	2709	43.9555	2035	77.2176	5378	0.013232	1.23615	up
IFIT3	29.5224	1668	1177.17	63005	21.068	1413	8.63923	464	7.22755	396	5.10386	285	4.26742	213	52.267	3919	0.000556142	-4.75146	down
Capra_hircus_newGene_16761	0.875521	141	2.03437	398	0.509026	109	0.926242	132	0.277725	52	0.754195	117	0.65793	116	0.292979	70	0.0484916	-1.34589	down
ENSCHIG00000023669	2.58483	457	15.1118	2522	2.64814	554	3.23391	542	3.02066	515	1.82435	318	1.1986	187	4.76205	1113	0.0277141	-1.52672	down
PSME2	27.3021	1607	150.235	8369	24.4216	1704	21.717	1210	20.1036	1142	23.9487	1391	25.133	1300	35.1023	2726	0.039462	-1.45802	down
Capra_hircus_newGene_8200	1.04775	100	0.347797	33	0.310376	38	0.903266	79	0.032078	4	0.41677	34	0.151374	14	0.394936	50	0.0334383	-1.39768	down
TRIM38	4.01951	643	72.7831	10804	5.28181	1000	4.41649	671	2.27467	351	3.69556	582	2.5572	360	10.0698	2130	0.0046404	-2.69312	down
ENSCHIG00000011757	1.96303	408	0.755115	149	1.72436	424	4.13314	815	0.645838	130	1.05606	217	0.134376	25	0.3833	106	0.000569365	-1.95981	down
CD8A	11.2867	304	14.3707	366	14.8769	474	7.49559	192	3.83511	100	8.51003	226	1.27	31	8.12178	289	0.0176615	-1.35901	down
STAR	0.309817	47	0.187995	27	0.140768	26	0.223134	33	0.539556	79	0.320993	48	0.656059	88	0.731091	147	0.0144807	1.38095	up
MIEF1	10.7609	725	0.908627	58	6.53489	521	13.0919	836	18.5349	1203	12.043	799	14.921	883	13.9134	1239	0.0477837	1.07197	up
Capra_hircus_newGene_776	4.317	190	11.3272	470	4.61019	240	3.12077	130	4.05326	172	4.26275	185	1.37323	54	2.97258	173	0.0436251	-1.20757	down
HVCN1	2.54307	80	2.26404	68	4.28982	159	5.57273	165	1.85794	56	0.734809	23	0.903376	26	1.17848	49	0.00241501	-1.64707	down
Capra_hircus_newGene_17303	1.08825	89	0.471279	37	0.992109	95	0.979224	76	0.306513	24	0.708169	57	0.055492	4	0.378055	41	0.0233079	-1.37021	down
C2orf76	7.64038	112	14.6051	202	12.8778	223	10.4816	146	4.27488	61	8.22465	119	3.93786	51	6.69854	130	0.0335535	-1.13297	down
AQP11	1.43887	64	8.14275	341	4.37739	229	3.87857	163	0.612314	27	2.93339	128	0.49418	20	2.23567	131	0.0105286	-1.79788	down
Capra_hircus_newGene_15680	0.804799	53	0.519151	33	0.718543	56	1.6531	104	0.629186	40	0.381874	25	0.391148	23	0.274266	24	0.0424953	-1.11047	down
ARL6IP5	61.3531	1333	350.494	7193	77.032	1980	51.531	1062	33.1116	694	62.8563	1346	37.4774	716	53.0894	1526	0.00644601	-1.90696	down
GBE1	14.6073	2793	17.4075	3143	13.4841	3049	25.784	4673	7.83724	1445	12.3905	2333	5.38954	905	8.85646	2238	0.0119838	-1.14014	down
ENSCHIG00000018505	0.230669	50	0.251846	52	0.557168	143	0.520628	107	0.040333	9	0.121338	26	0.108246	21	0.121807	35	0.00103984	-1.95079	down
STEAP4	24.6569	4255	5.51212	899	18.7368	3825	27.9465	4574	3.46354	577	32.8931	5591	347.31	52691	17.6924	4038	0.00561544	2.81015	up
Capra_hircus_newGene_16419	0.245281	68	0.754846	168	1.55902	376	0.697846	141	0.042868	12	0.237923	37	0.243768	61	0.166855	40	0.00147527	-2.22973	down
ENSCHIG00000020830	3.35592	318	33.1303	2952	2.18651	246	2.32952	210	1.16375	107	1.49509	140	0.187311	16	4.7362	594	0.00286479	-2.96404	down
ENSCHIG00000020838	0.717418	30	0.740897	29	0.640955	32	0.743832	30	3.47322	139	0.920543	38	5.22855	191	1.3046	72	0.00350085	1.9827	up
MOV10	12.8036	1536	75.7111	8580	16.1564	2294	15.479	1762	12.5192	1448	12.1611	1438	9.03781	954	25.0916	3982	0.0403183	-1.40275	down
ENSCHIG00000012806	1.83397	187	1.82364	175	8.83396	1062	5.67942	547	0.368996	37	0.835054	84	0.5445	49	1.06168	143	8.36047e-06	-2.66396	down
IGF1	14.7424	2372	2.33483	228	14.4693	2930	44.7629	7312	4.4072	716	10.349	1733	7.8406	1128	3.84929	865	0.0454825	-1.32066	down
Capra_hircus_newGene_6584	0.107514	9	1.38391	100	2.66432	223	0.679836	52	0.164985	14	0.448866	35	0.073207	5	0.669535	70	0.0180236	-1.94051	down
TKTL2	0.974126	70	0.526204	36	0.869834	74	1.38027	94	0.476069	33	0.543873	39	0.181839	12	0.431064	41	0.0189821	-1.21649	down
ARHGEF16	0.611113	80	2.47135	305	0.472851	73	0.407852	51	0.303358	39	0.231272	30	0.104779	13	0.112343	20	0.000331417	-2.75826	down
ZFYVE9	12.0876	2088	5.26546	859	8.56847	1751	14.1631	2306	15.0326	2471	14.3566	2420	51.013	7727	20.7037	4698	0.00707675	1.52933	up
B3GALT6	3.19013	122	0.557627	20	2.00364	90	2.50107	90	6.59091	242	2.21841	83	4.94614	165	3.10947	157	0.047591	1.13256	up
Capra_hircus_newGene_16758	1.38863	149	1.5643	162	1.12643	149	1.8815	176	1.92834	202	2.12785	233	8.78249	796	2.19997	298	0.0214879	1.43101	up
PCSK5	4.76808	1179	3.60302	882	3.74085	1178	5.90592	1403	8.64309	2158	4.26732	1103	18.0714	4093	8.85244	3045	0.0176195	1.27417	up
Capra_hircus_newGene_15477	0.47531	62	0.463928	57	2.52214	388	0.102942	13	0.097862	13	0.030762	4	0.008761	2	0.32385	56	0.00160594	-3.01095	down
ENSCHIG00000001685	1.26263	333	6.64675	1654	0.714609	223	1.68142	420	0.74043	188	1.51233	393	0.337809	79	0.784073	274	0.00460019	-2.03155	down
ENSCHIG00000009109	46.402	1739	16.7306	593	36.0991	1601	57.6956	2051	85.5737	3087	62.1863	2293	82.0857	2702	76.2321	3770	0.0195758	1.04477	up
ENSCHIG00000009104	49.1476	2233	21.9863	943	30.5657	1642	44.265	1907	99.2894	4347	58.6373	2623	102.454	4091	68.6001	4121	0.00744821	1.23424	up
SALL2	1.0008	205	0.100781	20	1.2961	313	2.3637	458	0.218578	43	0.716861	145	0.087236	16	0.466502	126	0.0212462	-1.61895	down
FUT10	1.80024	197	6.05254	603	1.46879	192	1.8949	197	1.41292	150	1.65647	180	0.587382	58	1.56526	227	0.0225864	-1.4016	down
ENSCHIG00000021324	2.02649	105	9.6964	473	4.39731	269	6.6177	324	0.86251	43	0.768652	40	0.341254	16	0.544297	38	1.41659e-07	-3.40004	down
ENSCHIG00000021322	0.651699	44	0.702082	45	3.63268	290	0.708632	46	0.40286	27	0	0	0.049469	3	0.122929	11	0.000168423	-3.40126	down
CLDN7	6.03315	148	18.5483	427	13.3596	386	7.78	180	4.81244	114	5.9101	142	4.84334	104	4.99255	161	0.0159465	-1.35156	down
HKDC1	0.133835	35	0.240062	63	1.18195	276	0.621844	219	0.185304	50	19.8948	4987	0.406566	128	0.237094	60	0.00533285	3.60168	up
UTP3	9.43055	515	6.35655	328	9.68905	626	7.63535	396	14.5948	769	10.4208	561	33.2593	1597	13.3969	968	0.0195642	1.20977	up
UTP4	6.53676	517	1.57977	118	6.40278	599	7.25784	545	14.8133	1129	7.97659	622	18.778	1306	9.98458	1044	0.00569455	1.39145	up
ABHD10	16.4865	628	16.553	595	17.9581	809	24.8441	897	8.98739	330	11.068	415	5.02908	169	11.6129	585	0.00692097	-1.13263	down
Capra_hircus_newGene_14850	0.50932	60	1.10509	122	0.61822	86	0.99674	111	0.632507	72	0.406434	47	0	0	0.221526	35	0.0403192	-1.62678	down
Capra_hircus_newGene_1682	3.77882	438	0.803443	88	4.2948	589	7.0326	773	0.434039	49	2.33662	267	0.125734	13	1.49612	230	0.00765766	-1.84762	down
Capra_hircus_newGene_1688	1.09069	124	0.065	7	0.472978	64	1.48727	160	0.145175	16	0.443087	50	0	0	0.118897	18	0.0159342	-2.10327	down
Capra_hircus_newGene_2330	1.6118	103	0.177957	11	5.43684	408	4.07102	244	1.25937	77	1.4925	94	0.5244	30	0.997803	84	0.0491729	-1.36004	down
ENSCHIG00000009800	44.423	1349	23.757	681	25.6954	923	39.8168	1146	102.461	2998	50.4792	1509	142.658	3807	80.5797	3235	0.00167388	1.57502	up
MBL2	149.855	4307	68.4509	1859	150.191	5107	191.975	5233	31.0088	860	51.6726	1463	7.06911	179	120.062	4564	0.0169226	-1.46421	down
Capra_hircus_newGene_9025	0.212364	30	0.127299	19	0.224675	32	0.248638	31	0.636635	63	0.318403	38	0.362736	47	0.741129	104	0.039345	1.09245	up
Capra_hircus_newGene_3203	40.0554	715	38.6202	651	24.5251	519	18.0089	305	39.2629	675	4.57499	82	7.61169	120	5.39185	128	0.040661	-1.3138	down
Capra_hircus_newGene_8237	2.314	514	2.11091	308	2.92778	594	6.13527	1275	1.22398	218	2.77526	569	0.307193	52	1.57291	386	0.0224719	-1.25527	down
PSMB9	10.262	256	253.629	5976	9.90763	293	4.75934	113	3.98141	96	5.82263	144	6.83134	150	5.9047	195	0.000203796	-4.0926	down
DDIT4	21.7936	1077	25.6351	1196	20.2234	1182	22.8534	1071	123.387	5875	80.3422	3909	39.7803	1728	83.9614	5485	0.000334374	1.68713	up
Capra_hircus_newGene_7843	5.05186	364	1.71379	117	8.05582	687	9.45605	646	2.47448	172	5.25757	373	0.706947	45	2.08936	199	0.0270134	-1.23238	down
REV3L	4.62388	2402	0.939353	461	3.36896	2069	4.5829	2258	8.53976	4276	7.48439	3828	2.55341	1167	9.84089	6760	0.0303277	1.07888	up
WDR77	5.701	229	1.56211	60	5.44495	259	6.90205	263	13.3237	516	9.78517	388	14.8994	527	11.6544	619	0.00228617	1.45064	up
PGAM1	114.137	3346	55.432	1535	87.9425	3050	115.209	3203	213.13	6023	165.968	4792	205.285	5291	208.03	8066	0.00974828	1.12373	up
CTPS1	1.15572	85	0.185934	13	1.11105	97	1.82733	128	4.26534	302	1.06841	78	1.93606	125	1.95524	190	0.0473653	1.19151	up
ENSCHIG00000026635	25.4654	211	118.767	929	39.3228	386	42.7834	336	29.8147	238	36.5264	298	15.5245	113	36.1044	396	0.0332307	-1.26531	down
PTN	8.79826	173	18.6418	344	18.6534	432	16.2495	301	6.66806	126	12.2048	236	5.41936	95	9.40319	244	0.0394075	-1.03075	down
PYGL	225.822	8627	154.269	6476	217.039	10109	261.546	9243	129.47	5635	139.485	5139	114.976	4319	155.222	7063	0.0493075	-1.21438	down
BBS2	4.21213	419	1.28151	120	4.51204	524	5.01361	474	8.21562	682	3.20977	308	21.187	2062	3.00984	396	0.0197258	1.58313	up
IFI35	13.2885	510	271.22	9826	15.4372	701	10.0942	368	7.0924	263	9.78541	370	5.17497	175	26.3115	1335	0.00168824	-3.21712	down
TAP1	9.84701	851	167.606	13667	9.63035	984	3.35739	275	8.29836	691	4.324	368	8.4574	642	15.2488	1742	0.00491128	-2.87024	down
YWHAH	8.28446	1705	5.97127	1161	10.6439	2592	7.10579	1387	15.8918	3153	10.4084	2110	51.2497	9273	13.523	3681	0.0067602	1.65467	up
MIPOL1	1.1822	74	2.4659	145	2.65318	196	3.87622	229	0.341527	21	1.67519	103	0.146824	9	0.756213	63	0.00331888	-1.93092	down
Capra_hircus_newGene_15601	1.85111	172	0.278203	25	2.44174	269	1.76332	156	0.604888	55	0.527382	49	0.046651	4	1.09476	135	0.0350191	-1.48725	down
TSPYL2	6.96528	561	1.05652	81	4.71426	449	3.95603	303	8.65312	672	8.84033	701	16.2651	1151	8.01148	853	0.00489898	1.48224	up
CALML4	3.03969	54	7.80003	131	9.92269	208	12.0844	203	1.39116	24	2.54223	45	1.34959	22	2.19267	52	0.000187643	-2.18183	down
Capra_hircus_newGene_16785	2.01509	88	8.7163	357	2.1197	128	2.0352	99	1.19625	38	0.767149	47	0.164747	11	1.83914	84	0.000686522	-2.41772	down
POLR3E	1.73487	493	0.489918	132	1.83665	617	2.13321	575	4.02164	1101	1.90832	534	3.38506	845	2.56323	963	0.0261804	1.03542	up
SLC4A1	1.72493	194	0.288437	31	4.53627	589	1.48355	158	1.05029	115	0.049379	6	0.162613	17	0.458298	69	0.00530531	-2.21848	down
ENSCHIG00000009614	38.9651	1658	280.441	11267	58.7349	2956	15.9539	644	40.9765	1681	22.4152	940	42.5824	1593	62.5894	3521	0.0421482	-1.60538	down
ENSCHIG00000024907	69.3603	1491	77.8586	1581	133.189	3388	108.021	2203	62.0853	1287	58.1917	1233	31.7511	601	36.6734	1043	0.0100258	-1.13178	down
ENSCHIG00000010625	42.0781	760	230.331	3927	42.967	918	33.6406	576	40.6068	707	39.0835	695	47.7957	759	37.7546	902	0.0408279	-1.40991	down
WDR34	2.74616	170	1.86945	109	5.86687	429	4.32969	254	1.98953	119	3.11146	190	0.523719	29	1.86953	153	0.0481239	-1.06498	down
MAB21L3	18.4705	842	2.66851	115	16.8587	909	19.5314	844	22.26	978	17.2539	775	41.1958	1651	34.8824	2102	0.0266779	1.1889	up
MYBPC1	0.722843	94	1.96683	239	0.739206	113	1.25542	154	0.276524	35	0.797269	102	0.170635	20	0.831192	142	0.0274088	-1.41135	down
A1BG	614.051	35685	1053.81	58063	1206.35	82830	674.288	37426	448.957	25110	417.977	23898	375.799	19149	491.947	38208	0.0176583	-1.16797	down
ENSCHIG00000017796	78.8719	1369	63.2472	1037	363.862	7472	63.7949	1051	57.7752	967	5.11646	88	23.7008	362	21.9788	505	0.000632215	-2.44575	down
ABCA3	41.5578	8221	13.5018	2523	16.271	3809	28.3678	5323	79.7839	15216	49.5362	9653	62.84	10931	45.2207	11833	0.00614939	1.29948	up
CERS4	124.141	6193	64.5417	3042	217.231	12822	146.292	6922	18.3574	883	37.6484	1850	32.76	1438	27.9141	1842	1.08071e-05	-2.19416	down
PPARD	4.60232	700	5.81879	836	4.37947	787	5.43143	784	17.9948	2637	9.07703	1357	27.4607	3669	10.6665	2133	0.00165192	1.69371	up
ENSCHIG00000009184	3.9487	74	6.87318	122	3.86445	86	2.18569	39	2.01121	37	2.17067	41	2.17787	36	1.87121	47	0.0481706	-1.19972	down
SOWAHB	3.30183	296	1.96646	167	4.55597	483	6.25041	531	2.79428	242	1.49086	132	0.63055	50	1.38332	164	0.00470568	-1.39483	down
ENSCHIG00000000233	9.40624	970	3.05206	298	10.8777	1326	13.5513	1325	2.55352	254	6.22192	632	0.994307	91	4.62278	630	0.00710088	-1.37497	down
DGKD	6.37062	904	1.6959	228	4.36249	732	7.07163	951	15.6847	2143	6.44381	900	9.94702	1240	9.28756	1742	0.0109725	1.16088	up
CCT5	67.6764	4217	32.8162	1932	50.8612	3749	68.6505	4057	157.327	9449	105.507	6475	131.242	7190	118.209	9742	0.00446243	1.24938	up
HAL	81.3702	6155	27.2495	1947	42.6383	3816	26.8843	1929	244.36	17818	125.458	9347	600.116	39912	257.845	25796	4.492e-06	2.92656	up
KALRN	3.01947	1018	3.97068	1267	3.36151	1345	4.28349	1374	1.57301	510	2.53888	841	1.65213	492	2.00122	893	0.0185913	-1.00784	down
Capra_hircus_newGene_5867	0.531541	75	1.22463	164	0.643031	108	1.03049	138	0.14185	20	0.446627	63	0.077517	10	0.136832	26	0.00042757	-2.28448	down
Capra_hircus_newGene_5866	3.28047	383	2.31494	256	3.42092	473	4.48202	496	1.90944	215	1.83264	211	0.436566	45	1.32658	205	0.00329638	-1.3906	down
Capra_hircus_newGene_3833	3.74239	142	3.90238	123	1.384	54	4.0529	150	1.74381	82	0.672479	28	0.556074	25	1.28437	70	0.0171682	-1.39812	down
RLIM	3.68728	762	1.25754	246	2.05047	502	3.17839	623	5.8552	1167	4.15169	846	6.05095	1100	3.94173	1078	0.017159	1.05476	up
ECT2L	0.77614	81	0.551112	55	2.15625	266	2.03629	202	0.096818	10	0.919164	95	0.103962	10	0.168035	24	0.00325542	-2.13077	down
DYNC2LI1	1.71024	70	3.88147	150	2.15064	105	3.13467	122	1.69911	67	1.68302	69	0.925865	33	1.49304	81	0.0481018	-1.08481	down
PRPS2	1.456	293	2.01885	384	1.76024	419	1.88738	360	0.903696	176	0.825988	164	0.433421	77	0.938354	250	0.00406047	-1.34194	down
FILIP1L	10.675	1790	5.58873	885	4.97907	988	5.13507	817	26.3193	4253	17.8807	2952	4.30762	635	33.3176	7386	0.00607768	1.49144	up
NEDD4L	6.02852	762	4.78576	587	6.34655	975	6.44308	793	23.1404	2895	11.4301	1461	6.7958	776	13.1965	2266	0.0100306	1.10793	up
ADGRG2	1.18128	257	0.224651	47	0.789071	191	2.36099	487	0.29639	60	0.561783	121	0.241889	47	0.648525	187	0.0302912	-1.2654	down
LETM2	0.204635	40	0.29857	55	0.282642	66	0.42512	79	0.14711	28	0.147835	29	0.028847	5	0.196422	51	0.0226861	-1.33222	down
RAP1GAP	1.04331	150	0.240598	33	0.337467	58	0.306277	42	0.819212	114	1.34721	191	0.958938	121	1.03178	196	0.0441092	1.12583	up
Capra_hircus_newGene_1806	0.398006	48	0.095525	11	0	0	0.052968	6	0.941431	107	0.351512	42	0.258975	27	0.675782	106	0.0226644	1.92945	up
PELI1	6.86648	349	3.74257	180	3.38037	204	6.43109	310	15.9586	782	8.66852	434	18.0498	807	9.57951	644	0.00292857	1.41371	up
MAP28	2.09884	92	10.1858	420	2.46944	128	6.41228	265	0.97673	42	0.914141	40	0.541423	21	0.402613	24	6.11286e-06	-3.12975	down
MRPS31	19.6099	947	17.019	777	16.9217	967	17.4038	797	75.2225	3501	43.6023	2074	31.5019	1338	47.9874	3065	0.00172789	1.36777	up
TLR7	0.257187	57	1.08645	224	0.483809	125	0.29655	62	0.143197	31	0.279954	61	0.086743	17	0.17755	52	0.00442008	-1.9296	down
FAM111B	1.30366	332	12.0994	2904	2.02951	611	3.07183	741	0.579352	142	0.714465	179	0.054132	13	0.834728	281	2.3402e-05	-3.5457	down
PPIC	15.0471	369	49.1593	1137	26.6323	772	28.5896	664	12.9292	306	22.2299	537	13.3705	288	15.0262	487	0.0311022	-1.11312	down
PEX3	14.8277	638	50.8707	2066	16.7873	854	18.4048	751	8.82967	366	15.4016	653	5.50301	209	18.0697	1028	0.0175624	-1.38945	down
BDH1	0.684022	42	0.963124	55	1.52029	109	0.358141	21	2.76882	161	6.45406	383	3.27878	174	4.70062	375	0.000338421	2.12617	up
SPATS2L	4.80265	1261	54.4058	13436	4.23262	1308	5.74769	1431	4.62243	1143	4.67816	1211	2.09803	474	3.44231	1199	0.00113674	-2.72872	down
Capra_hircus_newGene_2277	1.42082	172	8.61628	983	2.26745	324	2.08379	239	1.59511	186	0.836792	100	1.52699	163	1.43599	230	0.0112597	-1.70199	down
BAC7.5	2.8784	105	10.8288	372	4.52824	195	15.1954	523	1.23902	44	1.85468	67	3.1464	101	1.68395	81	0.00133139	-2.06579	down
BEST4	1.1471	62	2.02007	103	1.32442	85	0.891391	46	0.397485	21	0.764706	41	0.52415	25	0.183074	14	0.00877735	-1.67182	down
ENSCHIG00000014607	4.07697	138	5.89652	188	3.62189	145	2.03822	66	2.54716	83	1.62779	54	1.31671	39	2.44178	109	0.0373697	-1.19227	down
CPTP	27.7671	687	3.88935	91	24.5782	719	25.1272	589	45.805	1092	30.1225	734	44.6942	972	42.4231	1387	0.0243765	1.12183	up
CDCA3	0.474937	15	2.089	61	14.6468	531	1.2612	38	0.387664	12	3.47501	105	0.067959	2	0.840957	35	0.0318763	-2.13737	down
CFAP100	0.663334	147	0.839276	176	0.971702	255	0.910344	192	3.76272	804	2.01276	440	1.95641	382	1.89725	556	0.00218396	1.40684	up
SP110	4.14685	345	42.5153	3338	5.58318	549	4.36539	345	2.63717	212	3.67534	301	3.12736	229	10.9994	1210	0.0196712	-1.90347	down
ITPKA	3.36986	179	7.04781	354	10.3516	651	9.12265	460	1.90027	98	2.94943	155	0	0	1.1855	84	0.00222181	-2.52069	down
Capra_hircus_newGene_12056	27.7746	976	20.6028	684	26.7742	1113	25.0123	834	67.2159	2277	43.0794	1491	113.142	3496	150.747	7006	0.000209754	1.92125	up
EXOC3L4	1.15803	95	1.05513	81	1.23055	121	0.818755	63	0.623211	49	0.101375	9	0.579993	42	0.389658	43	0.0324143	-1.34579	down
IDO2	26.8937	1574	77.2872	4272	56.4345	3907	46.6327	2588	33.6287	1897	25.688	1481	12.8008	659	20.1754	1562	0.007003	-1.40427	down
ASGR2	435.03	15402	744.844	24909	738.667	30941	466.53	15666	302.519	10325	305.964	10670	87.752	2732	330.449	15475	0.00557465	-1.43809	down
CLEC4F	4.44865	272	668.865	38491	42.9858	3099	20.5136	1186	6.29931	370	22.67	1361	2.67259	144	21.0951	1700	0.000314569	-4.41382	down
TRIM21	6.32728	408	36.5704	2227	7.24129	553	5.77052	353	4.84597	302	2.4348	155	1.32715	76	14.3836	1227	0.0306795	-1.70733	down
ENSCHIG00000024556	7.16292	338	19.2644	846	9.061	501	8.41861	373	5.59924	253	6.86302	314	2.86189	115	8.24191	499	0.026983	-1.18264	down
Capra_hircus_newGene_5127	0.602728	47	0.175636	13	0.807814	73	0.681884	50	3.36434	247	0.764166	58	2.23226	150	1.10889	112	0.00394933	1.77285	up
FGGY	4.86678	481	5.67264	546	12.0557	1384	16.8054	1443	3.63159	357	3.81928	369	4.29896	290	6.67781	834	0.0142042	-1.13103	down
SNAP91	1.69222	221	4.07451	612	1.51752	272	1.71791	182	1.76882	211	0.859679	137	0.20696	30	0.864489	164	0.00818186	-1.69	down
SLC5A6	9.3571	1015	1.868	192	4.25078	547	6.58745	679	16.7684	1756	9.75472	1044	14.485	1384	12.1698	1749	0.00327012	1.36647	up
C9orf85	4.31053	78	7.91356	135	6.02649	128	5.05063	86	3.78755	66	2.9203	52	1.13653	18	3.12528	75	0.0217973	-1.29413	down
Capra_hircus_newGene_11038	0.799701	101	0.516303	64	1.01307	150	0.649621	72	0.342818	44	0.102597	14	0.038037	5	0.280315	49	0.00125424	-1.9755	down
PYCARD	18.0071	408	34.6179	741	39.4524	1057	9.11886	197	10.5821	232	17.6976	396	4.6893	94	14.9258	448	0.0194715	-1.32955	down
Capra_hircus_newGene_11783	10.7999	281	1.96916	49	23.9966	738	16.4764	406	7.87651	198	7.0981	182	0.82916	19	4.98643	172	0.0313052	-1.39805	down
KCP	0.191122	37	0.311403	57	0.981393	220	0.745534	136	0.184609	35	0.208333	40	0.091541	17	0.128274	33	0.00193478	-1.86365	down
HS3ST2	0.241361	43	2.11251	353	0.840226	176	0.549402	93	0.585724	100	0.354785	62	0.136943	22	0.290149	68	0.0105974	-1.83873	down
CCDC34	2.56489	109	1.04931	42	5.13446	257	2.6122	105	1.06102	44	2.27238	95	0.700458	27	0.952856	54	0.0355199	-1.20799	down
SPATA5	1.05136	273	0.265114	65	0.455379	140	1.04991	258	1.91935	480	1.28464	328	1.6753	382	1.27189	436	0.01153	1.2219	up
Capra_hircus_newGene_7950	3.48337	78	1.8998	43	9.86264	242	20.1531	393	0.489467	14	7.35432	156	0.12073	4	1.23187	31	0.0241259	-1.90137	down
COQ8A	8.78546	659	4.13972	294	11.6405	1033	13.6354	970	4.37854	317	9.72604	718	1.31246	87	3.96961	394	0.0383842	-1.03754	down
ST3GAL4	14.1362	548	37.9167	1388	17.7919	816	20.9994	772	13.7514	514	15.6983	599	6.4091	219	13.9216	714	0.0273116	-1.12203	down
UBC	58.6971	4426	39.4876	2813	51.2068	4569	106.828	7641	187.874	13657	101.475	7537	399.123	24520	125.508	12519	0.00158541	1.78037	up
LAYN	2.6679	292	33.9045	3498	3.34992	433	2.98027	309	2.3939	253	2.7053	291	1.79517	173	2.64113	382	0.001418	-2.63437	down
TFB2M	10.8162	959	5.99162	502	8.75957	919	11.2429	946	20.7904	1777	16.1466	1411	22.7928	1777	18.1895	2134	0.00817125	1.12192	up
WASHC1	16.0378	887	107.947	5608	18.3749	1201	21.9244	1148	9.92522	528	15.3672	836	10.4563	509	17.3865	1271	0.00443262	-1.99229	down
MEST	10.7036	433	7.49859	284	43.9355	2017	60.6527	2234	5.75364	222	18.4695	718	2.41875	88	8.42286	444	0.004143	-1.78079	down
SMC4	4.56377	695	6.01337	865	12.1811	2194	5.95189	860	3.5336	519	7.19358	1079	1.97544	265	2.80688	566	0.0356464	-1.02943	down
FNDC4	1.17947	88	1.38671	97	1.75882	154	0.892631	63	2.05722	147	3.36949	246	26.8983	1749	4.30131	421	0.000200966	2.97472	up
PHKA2	1.75296	538	0.645604	187	2.65558	964	3.37807	984	0.431616	129	1.18139	358	0.128288	35	0.984667	400	0.00450599	-1.64345	down
ENSCHIG00000019693	13.0108	834	2.82757	172	3.40649	259	16.7283	1017	3.15908	196	3.39746	215	0.982702	56	4.14346	352	0.00426673	-1.57783	down
DYRK3	3.46516	235	2.32559	149	1.94793	156	2.32383	149	6.47751	423	1.48266	99	10.1079	601	5.67039	507	0.0280171	1.29543	up
ABCB4	88.1599	12850	69.7838	9608	132.709	22885	137.836	19055	37.1087	5215	65.9815	9473	26.7429	3428	62.5439	12058	0.0085582	-1.20574	down
NET1	28.59	6745	108.091	24048	25.3545	7090	37.0408	8273	17.1031	3901	21.9315	5104	8.06442	1666	26.5037	8271	0.00475673	-1.777	down
ENSCHIG00000016878	0.853689	32	1.50535	54	2.91008	129	4.56661	162	0.157904	6	0.210067	8	0.479371	16	1.19001	59	0.00236184	-2.18184	down
NUGGC	0.277456	36	18.4613	2225	0.944744	143	0.842121	102	0.075501	10	0.293135	37	0	0	0.13893	24	9.62098e-06	-5.93732	down
DZIP3	2.87372	473	1.49714	268	1.95351	366	3.50399	515	1.53081	228	1.83636	281	0.556882	77	1.28696	259	0.0171987	-1.07083	down
PTPN2	17.0087	792	15.3628	702	17.0943	961	22.4616	997	24.4858	1162	19.8555	932	94.0516	4119	22.0487	1431	0.0239752	1.37947	up
ENSCHIG00000015759	7.57008	563	69.8052	4911	3.5034	311	2.88448	203	2.3865	170	2.6995	201	0.519428	35	5.24931	520	0.000444472	-3.49674	down
EFNA4	14.6025	345	14.9889	334	17.6484	493	24.4016	546	9.55324	218	9.00257	209	1.58688	33	7.72213	241	0.00297905	-1.49705	down
Capra_hircus_newGene_15736	1.75448	110	0.488013	18	2.45714	126	2.74731	125	0.694216	37	1.10508	54	0.130177	9	0.882165	63	0.0354697	-1.27035	down
KLHDC8A	0.452046	91	0.21049	40	0.455195	108	1.05668	200	0.252454	49	0.689285	136	4.92428	863	0.419856	111	0.0230717	1.90618	up
Capra_hircus_newGene_7959	3.06192	442	0.687995	98	2.19184	361	3.55331	549	1.69941	188	1.10328	174	0.100338	16	1.84714	309	0.0443366	-1.21211	down
Capra_hircus_newGene_17808	7.58169	430	5.01464	272	8.81794	593	13.0171	705	3.27119	181	7.01834	395	2.0797	105	4.49314	340	0.0195222	-1.06026	down
BIN1	8.44599	614	9.76879	694	10.4097	891	11.081	762	5.39276	388	6.65213	474	3.03666	196	4.83083	476	0.00821566	-1.10937	down
UPP2	46.9513	3145	112.33	7070	25.9243	2057	52.7414	3300	20.2235	1266	25.2232	1626	1.56577	87	51.6867	4535	0.0303956	-1.61844	down
MARVELD3	1.51191	67	3.63765	152	5.09235	266	2.81787	118	1.06397	46	2.13165	93	0.79872	31	1.30777	77	0.011627	-1.45431	down
LAMC3	0.192104	35	0.055867	10	0.059255	13	0.323486	56	0.818181	143	0.359736	65	0.476237	76	0.670821	161	0.00119527	1.95405	up
ENSCHIG00000013412	8.43711	354	1.31851	53	2.61479	130	8.94528	356	12.6196	511	11.8826	492	7.42185	274	15.2378	846	0.0166202	1.22806	up
KCND3	0.97986	110	0.278837	30	0.287886	34	0.266656	29	4.05303	345	0.499602	55	0.639014	62	1.18157	141	0.0279767	1.46633	up
SF3A2	9.72649	550	4.38215	234	9.27519	620	12.7731	684	19.4102	1057	12.9052	718	31.4059	1559	15.8622	1185	0.00781631	1.27252	up
MME	0.413381	101	18.642	4227	0.795374	227	1.67208	381	0.304766	73	0.039496	10	0.220002	48	0.062551	21	4.04075e-06	-5.48392	down
LECT2	963.19	16829	1634.55	26977	1101.02	22760	1001.57	16597	418.097	7043	787.785	13558	402.084	6178	494.741	11434	0.00747389	-1.33575	down
Capra_hircus_newGene_1237	1.37347	32	10.5257	228	5.57588	151	1.98684	44	0.393173	9	1.67191	38	0.805432	17	2.46297	75	0.00656265	-2.16056	down
GPAT2	0.232295	61	0.16611	42	0.618246	192	0.321503	80	0	0	0.209613	55	0.031328	8	0.112268	39	0.0163676	-1.9611	down
TIMP3	23.1972	4822	21.1127	4146	18.9526	4661	21.6918	4277	50.5867	10137	33.0843	6774	69.44	12692	31.2343	8588	0.0233094	1.12797	up
CIT	0.245462	58	0.096122	22	0.8639	241	0.236743	54	0.056693	13	0.374183	87	0.028499	6	0.050599	16	0.0419462	-1.60371	down
KIAA1324	0.233841	28	1.5932	176	1.02258	142	1.1679	130	0.075772	9	0.820225	95	0.230987	24	0.19952	31	0.0176678	-1.80342	down
PVR	8.53337	449	1.78801	89	7.1164	443	11.2703	562	15.1817	770	22.8113	1182	38.064	1760	10.853	755	0.00132155	1.8095	up
PNOC	0.73877	72	0.830646	77	0.715388	83	0.419603	39	0.50996	48	0.395189	38	0.18283	16	0.131958	17	0.0253926	-1.34037	down
KIF18A	0.235056	75	0.12022	36	0.765637	284	0.427461	128	0.038176	12	0.32215	101	0	0	0.129306	54	0.0491273	-1.74357	down
GYG1	3.72393	168	2.67608	114	3.70037	198	3.53396	152	3.5232	154	2.60957	116	36.7813	1458	3.56129	213	0.0111318	2.03201	up
IFRD1	14.0325	1360	7.27131	666	9.41484	1079	13.8084	1269	35.4731	3313	17.2515	1646	57.6427	4910	19.682	2522	0.00185433	1.66996	up
KL	0.829095	241	7.67195	2105	1.13261	390	1.7772	490	0.157623	45	0.550611	158	0.036714	10	0.763049	294	0.000154222	-3.36891	down
PDRG1	23.9329	369	13.2293	193	20.2855	370	21.9764	322	45.1408	671	28.3036	430	57.5858	780	35.2161	718	0.0131139	1.1234	up
DGKG	1.42946	131	0.184507	17	0.178297	20	0.71727	64	4.45751	390	4.06911	369	0.382267	31	6.39233	768	0.000476587	2.55952	up
Capra_hircus_newGene_13908	3.6466	1262	0.626478	232	8.34407	3860	19.3678	7198	0.356309	170	2.60062	997	0.031245	16	1.63569	850	0.00255707	-2.69673	down
BHMT	236.662	33466	169.222	22606	239.421	40058	37.2023	4991	8.01833	1094	70.7999	9862	2.47657	308	90.2677	16884	0.0092598	-2.20332	down
KHK	8.09927	280	7.50275	245	6.12559	251	6.80611	224	33.6407	1117	8.04865	274	7.59856	232	51.5638	2346	0.00390707	1.66325	up
DPYS	163.616	9811	215.011	12179	169.771	12045	143.02	8134	102.967	5953	118.679	7010	38.4188	2026	102.285	8113	0.0189661	-1.13411	down
NEDD9	3.55225	1042	2.07165	576	2.6717	928	3.8884	1084	14.8675	4212	8.19669	2372	80.7039	20795	34.5191	13417	2.7342e-07	3.71251	up
AHSG	7951.98	500281	10021.9	595578	20738.2	1543641	9637.32	575062	3146.1	190813	10444.6	647253	2291.7	126778	4360.73	362888	0.0110986	-1.40161	down
ENSCHIG00000021113	68.5181	4639	328.39	21002	128.021	10255	95.3847	6125	21.0124	1372	80.096	5342	17.2928	1030	62.4249	5591	0.00172529	-2.13201	down
Capra_hircus_newGene_3721	1.04373	127	0.545883	67	0.864542	123	1.09706	132	0.20919	26	0.369155	47	0.332671	35	0.373849	57	0.00491529	-1.46184	down
Capra_hircus_newGene_1379	0.399436	52	1.84096	184	0.669205	89	1.56817	144	0.147374	15	0.739812	82	0.14706	11	0.894568	118	0.0392638	-1.48123	down
SDAD1	9.38876	744	3.52793	264	7.13857	669	9.35607	703	18.5379	1416	10.9413	854	17.0954	1191	12.3923	1299	0.0136168	1.07461	up
SAV1	11.7644	521	5.73686	240	9.77869	512	12.8091	538	16.3552	698	13.9196	607	87.9863	3424	15.1025	885	0.00262669	1.9897	up
SCN5A	56.8124	13198	18.0167	3954	27.8435	7653	20.3664	4488	225.5	50501	112.442	25730	39.8839	8147	60.8766	18706	0.00177411	1.72563	up
ENSCHIG00000015853	17.847	3610	24.4969	4768	23.9004	5418	27.8259	5637	24.0859	4919	24.51	4379	42.4061	7026	206.574	54756	0.0202936	1.53799	up
PALLD	7.73733	1419	1.32336	230	6.33426	1374	6.60663	1149	21.6094	3820	7.93453	1433	13.9261	2246	6.11259	1483	0.0182546	1.26751	up
PRNP	16.7137	494	3.84018	106	9.95726	349	16.6287	461	30.7684	877	19.6734	566	25.0009	650	17.6754	691	0.0185421	1.0818	up
CCNB2	0.849057	39	5.32967	231	12.3037	668	1.09504	48	0.529853	24	3.01086	137	0.331614	14	0.29133	18	0.0056499	-2.48319	down
HJV	5.49187	1160	4.77311	953	11.9015	2974	8.48497	1700	1.58168	322	5.5526	1155	0.442684	83	5.43677	1519	0.0240202	-1.35175	down
FOXS1	1.68128	64	168.167	6044	1.8206	82	1.01333	37	1.03458	38	0.839463	32	0.7981	27	6.83364	344	0.000819815	-4.76404	down
BCORL1	1.51418	470	0.262376	79	1.517	558	3.22077	954	0.713241	210	1.16649	352	0.131641	37	0.727874	306	0.0403932	-1.23386	down
TYMS	6.98026	255	10.1563	350	19.0158	819	12.622	436	4.32647	152	7.2542	261	4.46369	144	3.73341	180	0.00498767	-1.36595	down
Capra_hircus_newGene_11191	1.24945	86	2.20989	142	1.06306	89	0.311534	28	0.9398	61	0.258596	24	0.037656	4	0.050774	7	0.00701086	-2.17276	down
POP1	1.30376	153	0.250371	28	0.760152	106	1.32367	147	2.57904	291	1.17388	136	2.42136	249	1.49805	232	0.0272444	1.20447	up
SRM	8.16718	286	3.38532	112	6.04773	250	5.30195	177	14.6976	494	12.3723	426	46.4639	1423	8.44689	390	0.00090737	2.01666	up
ENSCHIG00000025853	381.192	4762	590.397	6966	262.953	3886	213.95	2535	1577.64	18998	614.02	7555	2852.35	31328	860.859	14223	0.00271895	1.96938	up
ERN1	8.90537	979	1.55045	161	4.32427	563	13.2575	1382	12.243	1297	13.8384	1498	24.5048	2368	13.7127	1994	0.00937897	1.41739	up
ODF2L	3.37824	221	1.76997	110	3.31676	257	3.16103	196	0.931267	59	2.77674	179	0.632906	37	0.761608	66	0.0202976	-1.25521	down
ECT2	0.386962	70	0.374682	64	3.3962	723	0.549126	94	0.062073	11	1.15452	203	0.109332	18	0.21311	51	0.0441728	-1.73767	down
ENSCHIG00000025589	1.44313	80	112.256	5847	5.09676	333	2.53761	133	0.241696	13	1.17661	64	0.188389	10	5.26229	384	0.000433352	-4.72324	down
RAD51	0.566754	23	1.23751	46	4.02665	190	3.58644	136	0.456969	18	2.01453	79	0.133415	5	0.426026	23	0.020889	-1.72301	down
Capra_hircus_newGene_17674	0.988276	305	1.56742	467	0.190816	67	0.334023	104	0.036936	11	0.367902	109	0.431509	115	0.272328	106	0.0354397	-1.69245	down
ASGR1	88.7433	15845	145.339	24513	125.35	26480	117.158	19841	58.1102	10003	71.811	12630	41.8714	6574	71.1265	16798	0.0170723	-1.12222	down
IHH	6.60697	313	1.69277	76	9.24608	517	8.54698	383	1.7494	80	1.75542	82	0	0	0.932006	59	0.00099457	-2.62474	down
DCLK2	0.851526	104	0.399228	48	0.836374	121	2.21677	249	0.439077	65	0.493695	71	0.043565	6	0.17717	37	0.0116478	-1.61055	down
ENSCHIG00000021839	34.3253	707	38.213	743	48.248	1175	31.2236	610	68.3721	1357	60.142	1219	227.378	4114	142.841	3888	0.00228633	1.76351	up
RSAD2	8.1581	342	248.98	9841	4.23552	211	1.18337	48	3.05223	124	0.544418	23	1.49295	56	7.76324	431	0.000306481	-4.9111	down
Capra_hircus_newGene_4211	0.948044	73	1.28987	94	1.47306	134	0.515662	38	3.56274	264	0.894243	68	4.6208	312	1.59007	162	0.0488943	1.29503	up
PLEKHG1	1.491	270	0.399551	65	0.609202	123	1.46084	236	2.32247	381	1.76995	297	2.89616	434	1.68381	379	0.0154635	1.2253	up
CRKL	11.116	592	3.15875	159	9.71673	612	11.7827	595	26.5558	1362	10.541	553	19.7239	923	15.2459	1073	0.0190421	1.09283	up
GALT	26.1247	2585	23.3891	2626	104.198	11160	78.018	7085	19.7176	2070	33.0921	3639	7.47185	840	24.1638	3624	0.0138083	-1.28676	down
ENSCHIG00000011258	52.8054	1457	35.2814	920	65.7615	2147	18.6877	489	257.511	6849	49.7371	1352	36.7852	893	151.372	5524	0.0249751	1.34539	up
Capra_hircus_newGene_7765	4.68651	74	6.72938	101	7.26375	136	16.6812	250	1.70827	26	4.92242	77	1.46362	21	3.23674	68	0.00380452	-1.67114	down
AKAP12	3.01089	630	4.26584	843	2.58363	639	3.43571	681	10.4657	2109	3.62018	746	10.0195	1842	5.29225	1463	0.0348411	1.08073	up
C7orf57	10.6414	354	3.46073	109	8.19047	322	11.3465	358	53.6424	1718	17.0511	559	58.1095	1698	31.9573	1405	4.84783e-06	2.38297	up
Capra_hircus_newGene_14086	6.29159	1830	1.85091	424	4.99243	1718	8.33964	2301	1.98718	558	3.97517	1139	0.501306	114	2.25127	866	0.0141058	-1.3073	down
ZBTB42	1.22931	61	2.9358	136	1.56015	91	1.4128	66	1.31834	63	0.610014	30	0.585563	26	0.896352	58	0.0332754	-1.27695	down
Capra_hircus_newGene_8193	0.754783	53	0	0	0.44855	38	1.31807	88	9.43787	638	0.552921	39	0.483929	30	0.677136	63	0.0330856	2.15289	up
Capra_hircus_newGene_5011	0.403802	44	0.014169	2	1.31029	170	1.38331	150	0	0	0.346352	35	0.010192	2	0.025497	4	0.00525393	-3.05685	down
MGLL	34.0941	1499	25.6591	1072	55.4911	2916	60.444	2550	23.0539	978	31.0339	1347	3.61871	137	12.9462	750	0.00567895	-1.43853	down
MAP4K4	5.19628	721	2.42352	322	3.87342	662	5.65079	777	8.60769	1205	6.40842	905	14.7357	1883	7.39138	1413	0.00724605	1.26388	up
ENSCHIG00000017001	65.7085	1677	35.8733	865	66.8084	2018	47.6594	1154	172.53	4245	60.103	1511	126.424	2837	78.0552	2635	0.0348551	1.02149	up
Capra_hircus_newGene_1928	2.86278	124	4.34	178	4.06436	208	5.80056	238	0.453702	19	0.889729	38	1.25609	48	0.607177	35	5.8092e-05	-2.39179	down
ENSCHIG00000016060	12.2155	175	744.624	9975	10.1216	170	4.5251	62	7.39316	101	8.1736	116	7.0075	88	29.484	555	0.000755078	-4.45013	down
JAML	0.706801	32	0.659047	29	1.81571	97	1.46795	63	0.768341	34	1.97902	88	0.451666	18	119.254	7102	0.000283898	4.64497	up
ENSCHIG00000013659	4.67086	138	15.7931	441	13.8844	486	8.67175	243	1.07824	31	3.0867	90	1.40876	37	1.92282	76	1.00495e-05	-2.70641	down
Capra_hircus_newGene_12324	0.297754	27	0.53817	45	2.02497	213	1.90338	160	0.133608	12	0.489176	43	0.058078	5	0.562163	66	0.00683117	-1.95988	down
Capra_hircus_newGene_13988	2.15413	206	0.926341	77	1.582	167	2.38856	199	0.720564	61	0.909271	82	0.434209	35	0.705203	90	0.0066005	-1.32958	down
GPR160	8.78303	343	23.0047	847	6.50755	301	7.42234	275	8.00678	301	7.3979	284	3.14308	108	5.86869	303	0.0324554	-1.22608	down
GYS2	115.966	11340	56.2362	6474	102.661	10345	133.776	10965	119.75	12570	175.392	17721	26.0567	2737	176.57	24784	0.0418232	1.04532	up
PTX3	4.78866	258	0.72539	37	1.00934	65	0.499006	26	3.66953	191	3.25308	173	164.5	7782	3.64115	260	7.45346e-05	5.03784	up
ENSCHIG00000014966	2.97013	322	1.25012	128	2.17225	279	4.1649	428	7.04177	736	4.15659	444	5.76663	550	5.11526	733	0.00963399	1.13592	up
ENSCHIG00000025173	7.54552	455	38.0111	2163	7.13856	509	8.66163	495	2.14956	125	5.23333	311	2.89135	154	3.1757	254	0.000232509	-2.52666	down
Capra_hircus_newGene_14038	1.77098	211	0.146349	17	1.14938	162	3.61313	407	0.687333	79	0.630161	74	0.037663	4	0.873669	138	0.0442219	-1.52677	down
AACS	0.820226	96	0.207203	23	0.448388	62	0.854912	95	1.57598	177	0.72695	84	4.83355	495	0.703487	109	0.00459098	2.0247	up
ENSCHIG00000023433	5.74332	967	51.6387	8213	5.05949	1008	3.69878	591	2.39594	389	3.14857	523	3.15611	468	4.94731	1102	0.00139919	-2.70108	down
HS3ST1	4.261	154	9.8984	337	4.8171	206	2.97744	102	2.67579	93	4.44735	158	1.18621	38	2.1068	101	0.0230557	-1.37719	down
ARNTL	6.08197	536	2.06113	175	3.3161	351	11.1201	911	9.68227	824	7.17014	623	25.2005	1955	9.20515	1060	0.012065	1.43765	up
CCNJ	1.20457	56	0.266188	12	1.31026	71	2.27832	99	4.35803	193	2.2872	103	4.00126	161	2.1638	131	0.0118928	1.47076	up
ELL	5.11684	353	2.07809	136	3.67722	301	4.61136	302	8.10456	539	5.4465	370	9.47235	575	6.42396	587	0.0264628	1.00218	up
ZDHHC1	1.29567	76	4.34345	235	1.29428	88	1.29718	72	1.08341	62	1.06463	63	0.68404	37	1.25357	97	0.0481363	-1.25693	down
ENSCHIG00000025996	15.1264	284	14.1631	251	20.2831	450	20.0216	356	42.5189	768	22.6526	419	82.642	1362	26.8844	667	0.00769876	1.4216	up
PTPRD	0.89039	339	0.482985	174	1.59042	716	4.32459	1560	0.411727	152	0.86671	325	0.204337	69	0.865153	436	0.00655066	-1.57326	down
TMEM187	6.50372	206	2.95458	89	14.6902	550	8.76102	263	2.03153	62	6.24317	195	0.830846	24	2.35359	99	0.00821663	-1.5835	down
DIPK2A	4.29087	213	1.84543	87	4.02408	236	7.01475	330	2.66754	128	2.03012	100	0.835738	37	1.99716	131	0.0165475	-1.19116	down
NUF2	1.09994	72	3.92669	242	13.4023	1032	2.32538	144	0.561872	36	3.18902	205	0.199159	12	0.675535	59	0.0036124	-2.37215	down
ARMC7	6.59035	151	3.03731	66	4.28679	117	3.43213	75	23.5195	519	4.31537	98	5.68144	115	21.5345	652	0.00694772	1.57057	up
Capra_hircus_newGene_5196	0.160008	7	0	0	0.069468	4	0.117965	4	0.744939	34	0.875181	40	4.86471	237	6.47144	428	5.50733e-09	5.67655	up
SLC16A10	9.94255	661	0.445099	28	4.51506	355	8.63083	544	28.4854	1825	13.1904	864	7.82695	458	14.5954	1283	0.0128681	1.51184	up
ENSCHIG00000023778	0.512068	42	24.3335	1876	1.49912	145	0.272767	22	0.356146	29	0.194475	16	0	0	1.05253	114	0.000698542	-4.64665	down
DDX39A	6.08323	306	4.06625	206	6.96516	416	7.61299	365	12.9932	638	8.41497	429	23.8174	1048	10.0425	671	0.0113873	1.24856	up
CRYM	11.6798	479	127.008	4914	19.901	965	21.6565	842	5.04632	200	9.35235	378	3.16262	114	9.51143	516	5.42763e-05	-3.18028	down
MAT2B	13.035	1553	100.492	11324	11.9023	1677	12.1768	1376	13.2088	1519	10.7118	1259	10.2506	1077	16.3943	2588	0.01424	-1.85982	down
ENSCHIG00000017277	1.12054	100	266.983	22418	3.83735	404	1.39969	119	1.15364	99	1.12771	99	0.780167	61	2.82714	333	3.79694e-05	-6.12107	down
Capra_hircus_newGene_4905	3.16827	160	15.7103	747	3.16328	189	2.75849	132	3.10527	151	3.48648	173	1.08976	49	2.62676	175	0.0151979	-1.6857	down
RAB27A	3.14541	81	2.0771	51	2.46167	75	3.36646	82	2.82331	70	2.83295	72	19.5952	440	2.52253	86	0.0352471	1.55559	up
Capra_hircus_newGene_15549	0.258781	75	0.123552	34	0.456542	155	0.124413	34	0.06054	17	0.112637	32	0.041602	11	0.104642	40	0.00661565	-1.64281	down
TOP1	35.3617	3122	53.9754	4501	24.7697	2588	29.5832	2477	87.2069	7422	43.7032	3801	111.261	8637	92.4809	10799	0.0401207	1.11911	up
ABCA1	17.648	4886	6.07728	1590	9.11275	2985	26.7792	7026	27.3345	7287	21.3973	5825	42.0098	10226	22.0425	8058	0.0342556	1.08743	up
STMND1	2.8562	91	5.92059	179	5.11964	193	3.32091	101	1.85483	57	0.567985	18	0.182162	6	1.69123	72	0.000808056	-2.23127	down
NCAPH	1.00778	86	1.44584	116	4.3673	438	1.28946	105	0.696727	58	1.62964	138	0.41539	32	0.477372	55	0.0203459	-1.44653	down
KCNG1	2.89396	205	2.47953	166	4.57309	383	4.55083	306	15.5006	1057	2.94344	206	6.22382	388	16.1998	1516	0.00569575	1.44498	up
SLIT3	2.73951	437	1.67154	252	2.53674	479	6.33958	959	0.93835	145	2.05637	323	0.949661	134	1.36001	287	0.0062359	-1.28476	down
RBM43	1.66106	304	24.4439	4220	2.45969	532	1.40934	245	1.58098	279	1.16703	211	1.42568	230	5.57518	1348	0.0207324	-2.09582	down
Capra_hircus_newGene_53	94.1258	14193	182.54	25959	105.577	18793	158.778	22713	43.412	6311	87.324	13064	69.7807	9288	88.4864	17717	0.047085	-1.00984	down
ESCO2	0.529171	70	1.00106	125	2.45076	383	1.32094	166	0.17451	23	1.41542	184	0.173962	21	0.273463	48	0.0307703	-1.51981	down
AMOTL2	14.4635	2257	27.3822	4035	11.7853	2175	13.1173	1941	13.0434	1962	6.69318	1029	4.73373	648	10.5412	2175	0.0248748	-1.1808	down
HAO2	35.9515	1463	10.2369	394	64.5942	3110	111.628	4309	2.69397	106	27.8826	1118	1.7073	62	38.0662	2049	0.0367096	-1.62719	down
TRAF3	2.46135	161	0.685493	43	2.2742	176	4.46755	278	7.65287	483	4.07504	263	3.57762	206	4.07854	353	0.0392082	1.03241	up
MAG	0.164508	27	0.148054	23	0.189478	37	0.362798	56	0.877165	137	1.32082	210	0.136392	20	0.404812	87	0.0139183	1.53354	up
Capra_hircus_newGene_7493	2.026	641	1.7138	548	1.36348	458	1.3079	283	11.9313	3447	3.25442	1000	1.65828	399	3.48444	1311	0.0116375	1.42193	up
Capra_hircus_newGene_7494	0.127153	18	0.192275	17	0.087101	17	0.121661	17	2.29426	219	0.495374	43	2.23198	181	0.361484	49	7.18076e-05	2.91273	up
EREG	1.69906	164	0.82658	76	1.29936	147	1.61622	148	4.54298	418	2.13446	203	4.66172	395	1.89028	241	0.00873679	1.34517	up
ELL3	0.906498	42	0.574025	25	0.399846	22	0.735684	32	1.72649	76	0.72406	33	3.2523	131	0.880412	54	0.0303757	1.42463	up
GSPT1	37.7555	2774	16.6354	1155	22.997	1999	37.5047	2613	57.3869	4064	47.9911	3473	76.8555	4965	51.5916	5013	0.0163043	1.10957	up
Capra_hircus_newGene_5721	4.30948	617	2.06664	152	2.30856	281	3.05044	471	13.3718	1642	6.36683	937	4.44014	370	8.80585	1868	0.00127408	1.552	up
CXCL9	3.36602	119	64.1585	2132	0.64721	27	0.800156	27	0.929178	32	4.71428	164	8.82807	274	2.7992	131	0.0445135	-2.35696	down
ENSCHIG00000008848	321.671	4621	2125.88	28842	574.313	9763	187.719	2556	208.169	2885	324.578	4593	215.272	2720	341.973	6496	0.00809267	-1.9469	down
ZMAT1	0.628129	60	0.587215	53	0.722727	81	0.986652	89	0.3453	32	0.455305	43	0.201813	17	0.310334	39	0.0182904	-1.21228	down
ENSCHIG00000026666	25.2818	1442	133.072	7167	42.3917	2860	24.9154	1348	22.4083	1232	27.3628	1537	12.7371	639	24.1489	1822	0.00713152	-1.75563	down
PCDHGC4	8.73579	945	4.55334	465	9.02873	1156	10.4948	1078	18.1109	1886	15.2683	1622	24.3712	2312	11.5636	1651	0.0114959	1.16024	up
ENSCHIG00000020087	81.4263	1910	58.7931	1303	236.38	6559	151.367	3367	61.5151	1391	107.231	2478	26.3281	544	78.8249	2446	0.0479231	-1.01072	down
TCIRG1	7.37642	705	95.3651	8609	12.431	1406	11.0607	1003	6.75067	622	8.09681	763	4.03808	340	25.1762	3183	0.0192232	-1.99136	down
ENSCHIG00000002500	552.549	16196	877.665	24301	1092.32	37881	585.44	16276	508.724	14375	436.928	12615	110.377	2845	531.36	20602	0.0257746	-1.18498	down
Capra_hircus_newGene_11887	1.9717	525	1.8234	458	1.40011	441	3.30497	834	0.400382	103	0.459852	121	0.074828	18	0.333171	118	6.87267e-08	-2.85282	down
Capra_hircus_newGene_1284	2.6047	63	4.99396	114	3.20731	92	1.7723	41	1.3321	31	1.70316	41	1.05934	23	1.15394	37	0.0153366	-1.45871	down
LGI4	32.3441	2005	11.0459	647	24.6645	1809	41.8522	2461	12.1735	728	21.5388	1315	3.28646	180	7.80475	640	0.00712052	-1.33298	down
RWDD2A	3.08668	107	1.17531	39	1.88853	77	2.10094	70	4.49629	149	3.841	130	7.6638	232	3.44964	157	0.0156049	1.32008	up
ENSCHIG00000026349	8.32	413	2.62483	123	5.75655	338	4.43953	209	43.1342	2061	12.5043	611	14.7789	644	14.2919	937	7.34984e-05	1.96669	up
TRAFD1	3.05504	702	18.2039	3951	3.08458	839	3.41939	746	3.06986	680	2.6644	603	1.69161	342	2.6714	812	0.00625099	-1.85703	down
Capra_hircus_newGene_2220	3.17528	298	3.27683	291	2.47694	275	2.39093	214	10.5112	953	5.54978	514	11.653	962	6.39657	798	0.00155105	1.54663	up
RGS14	0.476526	108	2.25052	480	1.51477	404	1.15932	248	0.262263	57	0.535821	119	0.326808	65	0.947622	283	0.0107151	-1.60279	down
SLC44A4	0.440052	36	1.07824	83	0.403832	39	0.067197	6	0.405308	32	0.532823	43	15.3846	1091	0.44371	48	0.00762294	3.11357	up
ENSCHIG00000024529	4.40676	245	8.2308	432	5.93867	390	5.83136	307	2.97967	160	2.7596	151	2.3106	113	4.14448	304	0.0188488	-1.15419	down
ENSCHIG00000022202	4.85029	518	14.8687	1529	1.63795	213	2.30403	241	1.69997	181	1.2383	135	0.335385	33	2.50974	360	0.0012401	-2.44545	down
UROS	0.481	51	0.891735	88	1.68293	208	1.16915	116	0.344152	35	0.580173	60	0.319259	30	0.515119	72	0.0181901	-1.32932	down
COL8A1	0.374439	97	0.152706	42	1.65252	502	0.603495	147	0.416582	102	0.448047	119	0.128404	33	0.121917	44	0.042784	-1.33398	down
ENSCHIG00000010260	43.9933	2129	27.2097	1244	38.2312	2189	43.7405	2008	175.886	8206	50.1424	2391	191.663	8156	68.7089	4399	0.00141413	1.73909	up
Capra_hircus_newGene_13572	0.921814	83	0.477499	41	1.7642	187	1.6665	142	0.648982	56	0.97367	86	0.151083	12	0.505116	60	0.0492277	-1.144	down
ALDOA	109.238	6292	37.7551	2703	106.576	7004	109.446	6357	226.002	12666	172.973	9167	195.641	9405	241.418	16911	0.011495	1.10657	up
TPPP2	3.92945	78	6.98893	131	21.8678	512	16.611	312	1.47783	29	1.67402	33	1.42388	25	2.33235	61	3.21408e-06	-2.82847	down
ENSCHIG00000000263	52.7897	3336	25.1034	1499	112.86	8437	108.629	6510	45.5041	2772	30.0188	1869	11.6209	646	45.5431	3807	0.0198593	-1.19799	down
ACOX2	97.9747	9441	45.0045	4097	208.823	23808	209.607	19158	44.6491	4148	62.6155	5944	16.4118	1391	103.881	13241	0.0181614	-1.31442	down
Capra_hircus_newGene_10947	0.404893	43	10.5391	2221	0.183194	30	0.179648	51	0.112536	33	0.613033	64	0.006637	2	0.091061	36	0.000202673	-4.93245	down
Capra_hircus_newGene_7163	3.10818	298	10.39	996	2.15133	257	2.36753	217	0.708008	65	2.6198	244	0.078504	8	2.34227	294	0.00829749	-2.14343	down
ENSCHIG00000013258	2.04662	77	1.68924	60	4.32512	191	2.67987	95	0.328388	12	1.19426	44	0	0	1.4967	74	0.0139986	-1.94607	down
ENSCHIG00000009743	3.84965	47	6.83484	79	2.43156	36	1.96298	23	16.518	195	6.79655	82	24.9794	268	8.28035	134	0.00984174	1.79445	up
PSMB8	21.5753	687	374.565	11266	28.725	1083	7.94409	240	14.757	453	14.5834	458	11.4057	320	17.1297	722	0.000623901	-3.41033	down
PPEF2	1.44542	124	1.291	105	1.29518	132	1.58869	129	0.418066	35	0.925724	78	0.059133	5	0.521105	59	0.00560601	-1.69914	down
Capra_hircus_newGene_5303	3.16169	141	6.53745	309	3.12301	182	6.59217	300	1.17169	58	1.89559	93	0.693291	31	0.794575	53	0.000113793	-2.2076	down
CXorf21	1.98932	69	6.0513	198	1.29719	54	1.03428	34	0.542463	19	1.37091	47	0	0	0.812131	38	0.00952727	-2.33646	down
PPRC1	4.26402	781	0.886541	163	3.94315	870	3.74962	652	7.84809	1345	5.97103	1081	7.59726	1232	6.08035	1509	0.0100372	1.1763	up
IMP4	44.8079	1956	17.8715	767	34.881	1848	44.4162	1843	66.4156	2941	59.8532	2635	75.3804	3106	62.3771	3745	0.0223734	1.01398	up
Capra_hircus_newGene_7419	1.02761	122	0.801851	90	0.852648	120	1.17137	132	0.556343	64	0.617888	72	0.163903	18	0.432031	68	0.0175766	-1.22173	down
ENSCHIG00000020792	89.5805	896	266.301	2516	85.8562	1016	13.6802	130	149.547	1442	240.278	2367	1159.56	10197	320.673	4242	0.0263885	1.92683	up
ENSCHIG00000016845	14.2953	250	33.2846	550	13.2703	275	27.5746	457	14.5451	245	10.178	176	271.302	4169	17.9718	416	0.0304326	2.0127	up
SNRNP35	4.99713	142	31.285	836	5.23632	176	4.20971	113	3.84635	105	4.82614	135	3.52721	88	4.71507	177	0.0122501	-1.81907	down
CCDC171	0.615722	116	0.062205	12	0.321903	72	0.471585	84	0.207195	38	0.219487	41	0.096347	16	0.092802	23	0.0472883	-1.20811	down
PES1	38.6108	2582	15.5751	985	22.1145	1751	29.7217	1886	64.1542	4138	39.6753	2614	90.1709	5305	34.0248	3011	0.016664	1.21124	up
ATP10A	0.28795	59	9.83678	1852	0.393841	94	0.149639	29	0.339292	67	0.372095	75	0.225112	41	0.45958	123	0.00154413	-3.45304	down
FAM107A	4.12901	83	3.31633	63	1.39158	33	1.66698	32	11.9675	230	16.1434	317	28.9881	507	9.88401	260	3.12771e-05	2.65412	up
VMO1	0.69493	141	3.12952	598	2.09837	502	1.26057	242	0.72594	142	1.14458	228	0.234751	42	0.816432	219	0.00864336	-1.6084	down
GFRA1	6.71668	479	0.558839	38	5.10698	431	5.6128	380	1.6916	117	0.846965	60	1.51949	96	0.939323	89	0.0052524	-1.69692	down
RGS1	2.91354	174	23.3951	1317	1.06378	75	3.42012	194	3.09824	178	2.1269	125	1.63532	86	2.10969	167	0.00658018	-2.22674	down
Capra_hircus_newGene_11766	3.63443	824	2.88757	583	3.4094	915	4.46596	960	8.81965	1927	3.51867	786	17.7278	3518	5.19733	1559	0.011475	1.4365	up
ARMC12	2.08472	82	0.834247	31	0.485587	23	0.457459	17	8.88251	334	2.61268	101	1.39429	48	1.07434	56	0.0189008	1.68277	up
IFI6	27.2363	3100	1459.91	156929	96.9291	13051	8.02738	867	22.6985	2491	13.9222	1561	10.2732	1028	161.131	24254	0.00625823	-3.51371	down
OPTN	19.6909	1568	55.624	4188	21.9596	2068	33.0356	2498	15.8675	1220	13.8987	1092	11.2829	791	27.5147	2901	0.0353753	-1.14552	down
LRRK1	0.600923	235	1.42962	528	0.899999	414	0.940553	349	0.414521	157	0.519197	200	0.196151	68	0.569196	295	0.00693285	-1.40311	down
PRKAG2	6.93178	1007	4.06651	561	7.33092	1267	9.19279	1273	16.0681	2256	5.07244	730	33.9669	4356	18.2085	3509	0.00668758	1.56748	up
ENSCHIG00000016162	1.27196	26	3.45421	65	29.0068	683	3.55806	68	0.774463	15	7.04622	139	0.77035	14	0.894825	24	0.021621	-2.10377	down
INSIG1	8.89401	353	10.4501	393	8.33875	397	26.4158	991	5.80985	224	30.5952	1195	52.8492	1841	28.2402	1502	0.0393879	1.26878	up
NDNF	7.16426	648	9.38941	802	6.41004	686	5.35585	460	2.21758	194	5.00283	446	0.077339	7	1.60718	193	0.00594991	-1.95305	down
Capra_hircus_newGene_16372	1.26036	152	1.30937	190	3.54252	432	3.92312	419	1.22998	131	1.21784	129	0.09706	12	0.551265	82	0.00162355	-1.89309	down
TBRG4	19.3641	1446	11.9996	847	16.1425	1426	20.465	1451	56.6289	4077	25.4596	1872	59.6918	3921	29.7619	2938	0.00432752	1.38876	up
ATAD3A	14.0613	944	4.57069	291	9.42352	749	14.0723	897	39.0796	2529	15.3676	1017	31.9322	1885	16.3976	1457	0.00397906	1.37645	up
ENSCHIG00000020913	5.4289	809	4.62011	666	4.60097	831	3.15785	449	10.7228	1540	6.71011	992	14.2057	1905	7.33417	1472	0.0226306	1.1113	up
Capra_hircus_newGene_9692	0.849558	722	0.677332	516	0.482772	456	0.792678	639	2.01471	1650	1.71295	1433	5.44425	3043	1.44835	1334	0.000822674	1.78927	up
Capra_hircus_newGene_7333	0.83964	348	0.958703	387	0.675867	355	2.30375	897	0.33437	133	0.698216	289	0.128576	47	0.627719	368	0.00632782	-1.47108	down
FGD2	3.60506	351	13.7976	1266	8.00316	920	2.82701	261	1.3939	131	4.17608	400	0.279012	24	2.3635	304	0.00250681	-2.16561	down
SPEF2	2.52137	507	0.813326	155	1.17677	280	2.57784	491	0.448498	87	1.37328	272	0.269919	48	0.650497	173	0.0088555	-1.38517	down
IL1R1	14.3549	1096	13.561	979	13.1834	1185	16.7168	1207	16.9933	1246	29.8825	2241	225.803	15105	23.2445	2345	0.00113946	2.58559	up
PGLYRP1	5.77351	127	32.2221	669	12.2571	319	28.2188	588	4.00669	85	4.22534	92	15.3705	297	2.88151	84	0.0321444	-1.54814	down
MOB3C	3.42383	86	15.4542	365	4.58474	136	3.81615	91	1.99923	49	2.08338	52	2.32529	51	3.6232	120	0.0110483	-1.72306	down
GATM	231.68	57451	139.782	32743	349.937	102667	397.321	93448	98.629	23578	187.058	45691	84.3227	18387	155.943	51150	0.0188469	-1.09311	down
ENSCHIG00000013684	8.53264	343	4.4685	170	10.8598	516	7.95736	303	3.7868	147	5.94806	236	1.18897	42	5.85751	311	0.0458145	-1.0065	down
BCL2L15	1.62398	31	29.6227	528	2.33599	53	1.12831	21	2.09542	39	0.876403	17	1.78412	30	2.73969	69	0.0070314	-2.65198	down
SERPINA7	49.3202	2616	32.4426	1626	35.7219	2242	92.7245	4664	16.1164	824	16.9254	885	16.8435	786	10.3621	727	0.000172265	-1.74163	down
Capra_hircus_newGene_15559	1.52501	533	1.13092	284	0.59416	202	0.157906	57	49.9106	7588	2.22786	668	5.25585	1134	12.5983	3415	1.27543e-05	3.3361	up
Capra_hircus_newGene_15553	31.4606	4614	26.3869	3655	14.7738	2564	17.6303	2452	68.943	9746	50.7824	7335	127.191	16400	56.514	10962	0.00158835	1.75371	up
CD82	5.0465	396	9.24638	684	13.5741	1258	5.1882	386	3.57658	270	4.8183	372	4.54208	313	4.49984	466	0.0380044	-1.03146	down
SMYD5	10.3896	500	1.27156	58	4.6091	263	8.86348	404	12.5112	580	12.482	591	14.3923	609	9.13666	581	0.0323981	1.09401	up
GAREM1	4.57332	545	9.38758	1056	3.20075	451	8.6351	976	1.91324	220	2.19556	258	1.65016	173	4.39661	693	0.00446776	-1.49697	down
ENSCHIG00000000395	1.22937	47	9.98321	359	0.563968	26	0.456137	17	1.36556	51	0.66522	25	0.736212	25	1.05434	54	0.020962	-2.13638	down
AP3M2	1.94833	99	0.216248	11	0.222821	14	0.401597	20	2.04025	100	1.97757	99	11.0048	491	1.52404	103	0.000897576	2.84847	up
KLHL25	2.31931	165	0.968992	66	2.06072	174	3.57653	241	17.4917	1198	3.32024	233	14.3428	897	4.39519	413	0.000121403	2.26388	up
COBL	2.24965	665	1.96324	555	1.52891	537	3.02571	851	4.00976	1127	3.66637	1069	6.21369	1543	3.83226	1485	0.0246297	1.01117	up
TP53BP2	6.5415	1588	7.08957	1626	7.08436	2035	9.61545	2214	5.22185	1222	10.2373	2448	40.5554	8656	10.1495	3259	0.0467074	1.28919	up
EPSTI1	23.2123	1363	425.655	23597	43.082	3006	12.6646	711	9.16431	514	9.93676	576	8.24666	415	82.9256	6473	0.0111527	-2.71363	down
ENSCHIG00000022286	2.5966	73	40.3481	1065	8.45286	280	2.2125	59	3.48795	94	4.91601	136	3.13944	78	2.13176	79	0.00493917	-2.40543	down
Capra_hircus_newGene_17702	0.219297	32	0.090502	13	0.166071	29	0.187567	26	0.332348	46	0.444271	47	0.72978	79	0.28923	46	0.0307563	1.26551	up
Capra_hircus_newGene_17701	1.43856	385	3.03613	767	1.21816	385	1.85794	471	0.525851	136	1.21585	320	0.364957	86	1.46262	515	0.0181687	-1.31729	down
PLIN2	37.4011	1666	99.5244	4186	110.308	5811	34.3021	1449	11.7951	507	8.54615	375	23.2034	909	11.8234	697	0.000134121	-2.42177	down
Capra_hircus_newGene_7906	2.20479	66	5.37468	151	8.17473	288	4.73142	134	2.59927	75	1.19016	35	1.08693	29	2.94273	116	0.00958706	-1.52589	down
LRMP	24.3364	1268	9.86871	486	5.21883	322	2.44455	121	3.52224	177	5.20719	268	2.27261	105	6.52689	450	0.0265901	-1.36947	down
THBD	6.36334	424	2.75098	173	3.80487	300	2.88212	182	4.87561	313	7.54056	495	11.6948	685	9.22004	812	0.0218502	1.13304	up
PURB	3.13507	110	0.431614	15	1.73632	73	1.68656	57	6.08372	206	1.99966	70	5.50078	170	3.86922	180	0.0170873	1.42269	up
SLC25A21	0.756617	25	1.47083	46	1.46552	58	4.31486	136	0.503941	17	1.21538	40	0.64925	19	0.754427	33	0.0298417	-1.32941	down
NOLC1	20.0794	1568	8.39973	620	16.3896	1514	16.0851	1191	47.2149	3553	24.5239	1886	71.5401	4910	29.6487	3061	0.00182865	1.61989	up
PLOD3	38.5255	3850	89.891	8485	40.3574	4772	51.2329	4856	26.6102	2564	30.7157	3024	31.7166	2787	31.3958	4150	0.0460623	-1.03388	down
RILPL2	7.10645	170	18.4942	416	11.7978	333	6.58863	149	5.4393	125	7.73198	182	2.73269	58	4.32462	137	0.0149684	-1.38946	down
TPK1	14.5972	900	17.5546	1022	19.4958	1422	22.0637	1290	10.8751	646	13.0133	790	2.18422	119	8.76933	715	0.00911492	-1.24871	down
FOXO1	6.83695	1478	3.30504	673	5.59352	1432	6.55846	1346	21.4234	4471	13.4849	2889	23.5902	4489	24.6008	7038	2.61125e-05	1.95144	up
Capra_hircus_newGene_16248	2.58982	267	1.33994	84	1.73597	144	6.57468	438	0.525521	49	1.1147	98	0.069097	8	0.64151	91	0.00119848	-2.0423	down
TMEM47	6.83149	1347	10.2854	1916	8.86003	2067	8.87445	1660	4.65088	885	6.31538	1227	2.14601	373	4.78221	1248	0.012358	-1.13678	down
Capra_hircus_newGene_14831	1.91903	126	1.2053	75	1.36386	106	1.43738	90	2.16612	137	1.71874	111	4.33207	249	4.36142	377	0.0384383	1.12151	up
F7	130.293	6710	249.921	12157	234.024	14259	188.536	9209	115.355	5727	118.858	6029	74.9117	3393	120.875	8234	0.0256622	-1.06132	down
Capra_hircus_newGene_7282	2.71722	168	2.83796	175	4.32542	348	1.6366	113	1.92688	114	2.02405	125	0.025591	2	1.15759	106	0.0418946	-1.46484	down
ENSCHIG00000011798	5.62568	152	1.99367	51	1.37344	44	6.27921	161	3.99387	104	9.03707	240	10.0526	238	7.72302	275	0.0479729	1.13224	up
PCDH1	6.53756	848	2.89768	355	6.92123	1062	11.2146	1380	5.09857	638	3.68303	471	0.550771	63	3.37729	580	0.0232365	-1.1726	down
LMO2	3.26269	419	29.5398	3575	3.30374	501	4.51304	549	2.51109	301	2.92354	370	0.398536	45	2.11508	359	0.000420484	-2.88059	down
MKRN2OS	1.51474	272	6.0651	1028	1.83755	390	1.13079	193	0.898891	156	0.783576	139	0.076757	13	0.047849	12	0.000480163	-2.99715	down
APOA4	35.9206	2918	74.5938	5724	230.011	22105	84.6608	6523	64.748	5071	26.8817	2151	33.8258	2416	25.9941	2793	0.00723019	-1.56812	down
ADGRE1	2.03263	212	1.78619	176	4.93918	609	3.15475	312	15.641	1571	5.00988	514	1.90379	175	5.13218	707	0.0460002	1.07987	up
DDB2	7.1874	341	18.6772	836	11.2741	632	11.036	496	4.41567	202	10.1776	475	2.09901	88	7.73024	485	0.022997	-1.23587	down
ENSCHIG00000021641	39.7573	1627	7.30064	283	24.3196	1178	33.3079	1293	44.2837	1747	37.8032	1524	256.965	9247	42.3059	2290	0.00235953	2.19287	up
ENSCHIG00000011868	21.6097	1121	53.8873	2639	12.564	771	12.8292	631	11.5993	580	13.4147	685	9.85439	450	15.5092	1064	0.0274637	-1.29509	down
ENSCHIG00000022594	14.5093	885	20.9823	1208	8.80264	635	16.9886	983	8.15697	480	13.1017	787	2.52997	136	8.45579	683	0.0245492	-1.14639	down
ARID5B	6.20434	1806	4.00033	1100	2.43963	841	7.51404	2075	6.1406	1723	13.132	3765	20.4035	5222	8.72265	3358	0.0123663	1.37421	up
ASAP3	3.5869	372	2.70885	265	4.32415	530	11.3666	1116	1.30586	131	4.74517	484	1.07569	98	2.39521	328	0.0227524	-1.20288	down
SERPINA14	17.2864	1032	25.0674	1413	34.5857	2442	40.8672	2313	1.9616	113	12.949	761	12.8312	674	10.9376	864	0.00605172	-1.57397	down
STOML1	1.64336	191	10.6184	1162	0.94852	130	1.06041	117	1.38263	155	0.704066	81	0.426007	44	1.26764	195	0.00318255	-2.38754	down
EPHA7	0.29948	96	0.320493	96	0.145048	55	0.236324	72	0.070745	22	0.115243	37	0.035069	10	0.180463	77	0.0161216	-1.45615	down
TRPC1	1.07285	96	1.85437	161	1.10372	115	2.13961	179	0.999954	89	1.15132	100	0.390378	32	0.708076	82	0.0445177	-1.08155	down
Capra_hircus_newGene_747	5.62623	362	5.0206	305	13.5143	1027	18.5943	1132	2.83897	176	7.40516	469	0.199967	12	4.70439	400	0.0190031	-1.57392	down
SEC23B	49.2905	4374	15.7189	1318	16.7968	1764	27.8663	2346	44.9563	3846	64.4587	5635	100.493	7842	37.5974	4414	0.0150789	1.29756	up
PARP3	0.396843	24	1.21236	70	0.378471	28	0.584885	34	3.6394	213	1.10521	66	4.24803	226	2.0821	167	0.00459149	1.95733	up
RSRP1	10.3553	591	5.55832	282	11.9047	780	13.5319	716	1.68507	102	7.83415	386	1.03947	65	5.37958	369	0.00375985	-1.4844	down
Capra_hircus_newGene_13951	5.27559	171	45.2886	1384	7.42988	285	5.51009	169	9.59003	299	6.16939	197	4.89349	140	8.22396	352	0.0320691	-1.56961	down
Capra_hircus_newGene_6368	1.8079	47	3.44865	84	2.28568	70	2.88097	70	0.949052	24	1.99004	51	0.193421	5	0.801309	28	0.0111883	-1.59695	down
CRPPA	1.28064	311	2.47487	567	0.725772	209	1.36388	314	0.983759	231	0.632796	152	0.275559	59	1.281	411	0.0478879	-1.13984	down
CYP8B1	5.44192	583	1.91247	194	7.66617	971	7.67951	780	0.685944	71	3.74554	395	0.09171	9	3.85862	546	0.0411675	-1.48592	down
E2F8	0.179033	42	0.042829	10	0.716983	197	0.261056	58	0.063098	15	0.215555	50	0.0268	6	0.036742	12	0.0172393	-1.82177	down
PLEK2	4.60496	188	2.42375	94	4.90588	237	4.34758	168	7.22716	284	4.43359	178	13.1529	471	9.76054	526	0.0217509	1.17558	up
GLS	3.1227	526	8.22895	1376	2.70721	536	2.42811	374	2.30111	371	2.56152	418	0.739458	110	1.80812	399	0.0084612	-1.54668	down
EXOSC9	15.2933	776	95.6428	4580	13.3758	803	13.8434	666	13.9912	684	10.8677	543	8.63812	386	18.584	1247	0.0116146	-1.81844	down
Capra_hircus_newGene_16436	2.07703	121	1.66418	127	1.36781	125	1.81086	117	0.605022	33	0.682763	39	0.156429	14	1.78159	137	0.0147893	-1.45897	down
PLSCR1	6.56171	805	153.445	17761	4.54624	660	3.26675	381	6.34758	751	5.16071	624	5.05422	545	26.3736	4274	0.0206852	-2.51252	down
MB21D2	3.08079	645	4.86918	962	2.2629	560	2.88381	572	1.35075	273	1.84878	381	0.84234	155	1.99566	553	0.00673037	-1.3208	down
GNPNAT1	18.4921	1063	11.1518	606	13.2545	902	17.6578	963	20.0732	1113	36.5662	2071	43.8954	2219	25.7238	1956	0.015853	1.11644	up
ABCG5	14.9432	1117	9.17637	648	16.8648	1491	19.8627	1408	5.35119	386	14.1743	1044	1.59723	105	7.73971	765	0.0212149	-1.17003	down
Capra_hircus_newGene_4455	0.229959	18	0.300996	21	0.402936	45	0.18153	17	1.85543	160	0.666298	58	0.232581	21	0.553165	66	0.0229768	1.43841	up
Capra_hircus_newGene_11768	3.01537	531	22.7388	3782	2.77467	578	0.395727	67	0.2017	35	0.253463	44	0.062309	10	1.2419	290	4.68879e-05	-4.54357	down
ENSCHIG00000014280	42.2555	2138	20.5448	982	33.0081	1976	19.9756	959	238.07	11608	105.413	5252	201.054	8942	69.4857	4649	8.823e-06	2.41607	up
FICD	9.33664	1042	5.24292	553	5.67099	749	3.78973	401	14.0329	1509	17.2383	1894	42.9102	4209	18.4885	2728	0.000355545	2.0221	up
BTG2	283.587	5379	107.862	1933	105.973	2378	174.309	3136	378.59	6923	328.152	6131	504.124	8408	378.566	9497	0.00670881	1.30632	up
UNC5CL	1.15453	282	4.85925	1120	1.33725	386	1.80714	419	0.751297	176	1.24714	300	0.795706	171	0.731268	236	0.00585816	-1.6548	down
ENSCHIG00000002669	2.00182	48	31.741	710	1.29621	37	3.39743	77	2.40913	55	1.54807	37	0.77454	17	1.37631	44	0.000913451	-3.15084	down
Capra_hircus_newGene_694	0.307602	37	0.069488	9	0.263087	35	0.219497	26	0.595558	48	0.630879	53	0.886824	55	0.543446	75	0.0319525	1.16661	up
FUS	63.7282	3762	56.4636	3152	57.0461	3989	41.4621	2324	149.812	8542	109.357	6364	169.138	8778	79.7468	6230	0.0169089	1.17772	up
Capra_hircus_newGene_11621	2.10384	159	0.381762	29	3.4722	301	3.39153	226	14.1385	961	5.4392	382	1.67035	110	4.38491	416	0.0213305	1.38472	up
NPHP4	0.31274	67	0.33218	67	1.23822	311	0.69788	139	0.270554	56	0.525979	110	0.060421	12	0.222066	63	0.0304938	-1.35863	down
ENSCHIG00000008740	25.6022	1165	63.0039	2707	88.298	4752	34.1739	1475	3.37453	148	15.1127	678	9.86629	395	11.6925	704	3.44738e-05	-2.52102	down
HK2	0.496089	53	0.182663	19	0.085145	11	0.258287	27	2.54528	259	0.294408	31	4.77385	443	0.504727	71	0.000266012	3.13626	up
RCAN1	73.2121	1688	281.466	6052	46.7188	1275	116.698	2530	225.297	4954	150.082	3365	1410.99	28277	201.628	6105	0.021977	1.92658	up
ENSCHIG00000021306	61.3947	2129	409.253	13405	115.202	4727	82.1559	2702	37.9825	1270	58.5612	2001	21.6938	662	91.5077	4198	0.00344266	-2.06645	down
TTLL6	50.2284	4689	15.3241	1352	31.1512	3440	16.3247	1446	87.011	7830	58.5344	5382	80.3855	6598	39.3015	4853	0.0136792	1.26272	up
RMDN3	13.1446	714	53.3864	2736	16.1952	1040	16.3261	841	20.8583	1091	13.5078	722	4.84996	232	13.6912	983	0.0345172	-1.27894	down
TSPAN11	1.11245	184	0.64038	101	2.09455	411	0.885153	140	0.735656	118	0.684917	113	0.057979	9	0.208884	47	0.0115771	-1.6302	down
PXYLP1	1.83924	116	0.85583	51	4.33502	325	4.80654	288	1.55739	97	1.26807	79	0.351835	20	0.746985	63	0.00647271	-1.59491	down
ERAP2	3.41357	664	9.89724	1817	2.50751	577	2.76159	510	2.18922	411	2.61056	500	1.64853	282	2.15944	556	0.0151167	-1.40955	down
DSG3	1.20401	137	1.44048	155	2.6161	352	4.66637	503	2.01709	221	8.67902	971	3.26368	326	15.2218	2287	0.00898802	1.55181	up
UBA7	5.32013	611	223.798	24221	4.29715	584	2.2279	243	2.40074	267	3.11334	352	2.69531	273	26.3857	4003	0.00879092	-3.33861	down
ENSCHIG00000011988	1.166	29	9.63548	226	2.89416	85	2.68249	63	0.845443	21	1.6043	40	0.417503	10	0.630838	21	0.000884601	-2.55496	down
C3orf38	5.70804	258	35.5931	1515	5.85868	313	7.02564	301	4.35765	190	5.36213	238	5.849	232	7.84384	468	0.0250995	-1.54443	down
TM7SF3	14.8947	1418	11.8966	1070	16.8019	1892	14.8415	1340	9.3922	862	12.6494	1186	1.97726	166	7.0148	884	0.0235723	-1.06424	down
