# Supplementary material for: Cold Exposure Regulates Hepatic Glycogen and Lipid Metabolism in Newborn Goats
Source: Int J Mol Sci. 2023 Sep 20;24(18):14330. doi: 10.3390/ijms241814330 (PMC10531685; doi:10.3390/ijms241814330)
Supplement: Supplementary file 1 [file ijms-24-14330-s001.zip › supplementary files/Table S3.xlsx]

## Sheet: Table S1
Table S3. The primer for qPCR
Gene	Primer	Sequence（5'-3'）	Length/nt	Tm/℃	GC%	Product length/bp
PGAM1	Forward	GGGCAGGCGCTGAGAGAT	18	61.86	66.67	193
	Reverse	TGGCAGCAGTTTCTGCCTTA	21	59.89	50
PDHA1	Forward	AAGCAGAGTGCTGGTGGCAT	20	62.42	55	128
	Reverse	GATCTGCCATCCTCCTGGTAAG	22	59.96	54.55
PFKM	Forward	TGCTCATACAAAAGCCACCG	20	58.84	50	156
	Reverse	CTTTGCCGATTCCCAGGGTT	20	60.61	55
ALDOA	Forward	CACCCTCAGCTGGGTAACAC	20	60.32	60	130
	Reverse	CAATCCGGTGAGCGATGTCA	20	60.46	55
PFKFB3	Forward	CGCAATAGTGTCACCCCACT	20	60.04	55	160
	Reverse	CCGGGGAGCCTTTCATGTTT	20	60.61	55
HK2	Forward	GGTGAGAGGGACAAAGGAGAT	21	58.81	52.38	161
	Reverse	TTACTGAAGCTGTGGGGTGAG	21	59.65	52.38
HKDC1	Forward	TGAAAAGACACCAGCAGGACT	21	59.51	47.62	198
	Reverse	TGATGCACATCCTTCCCTCG	20	59.82	55
GYG1	Forward	ACGTGACGGCCGCTATAAG	19	59.93	57.89	159
	Reverse	AGGCCTGATCTGTCATGGTG	20	59.45	55
GYS2	Forward	ACAGCTATGGGACACTGCAC	20	60.04	55	157
	Reverse	AGACTGCCGCTGAGTTGAAA	20	59.89	50
PYGL	Forward	TCCAAAGGCCTGGAACATCAT	21	59.64	47.62	118
	Reverse	TGGATACGGTGGTTCCATGTT	21	59.37	47.62
PCK1	Forward	CAACAAGGTAACTTGCGGGC	20	60.04	55	154
	Reverse	AGTAAATGCCCCCGTCACTG	20	60.04	55
HACD2	Forward	CTGCAGCGTCGAAAGGGAAT	20	61.02	55	154
	Reverse	ACTGCTATAACGAGCCACCC	20	59.54	55
HACD3	Forward	TGACGCCTCACGTCTATTGG	20	59.83	55	200
	Reverse	TTTGTAAACCGGCTCTGGCT	20	59.89	50
FADS1	Forward	TCAGTGGCCACCTCAACTTC	20	59.89	55	176
	Reverse	CCACCTTGCCCTCTTTCCAA	20	60.18	55
FADS2	Forward	ACGGCCACCTCTCTGTTTAC	20	59.68	55	140
	Reverse	GTGGAAGATGTTGGGTTTGGC	21	60	52.38
ACSBG1	Forward	GTGGGCCATTCTTGAGAGGG	20	60.39	60	146
	Reverse	GTCCACAGTAGGCCAGGTTT	20	59.6	55
DGAT2	Forward	TCAGGGCGTCATCAGGTAGA	20	60.03	55	166
	Reverse	GACAGGACCCACTGTAGCAC	20	60.04	60
PPARGC1A	Forward	ATGTGCAACCAGGACTCTGT	20	59.23	50	164
	Reverse	TGGTCACTGCACCACTTGAG	20	60.18	55
ACSL3	Forward	TGCGGCACATCATCACTGTA	20	59.75	50	128
	Reverse	GAGGGGTTTGTTTTCCACGC	20	59.97	55
LPL	Forward	AACAGTCTTCCCTCAAACAAGC	22	59.05	45.45	135
	Reverse	TGTCCTCAGCTGTGTCTTCG	20	59.68	55
ACOX1	Forward	TGGTACGGTGCATTCAGTCT	20	59.03	50	162
	Reverse	AGCTGGGCAAGTACGATAGC	20	59.89	55
GAPDH	Forward	AAGCCGGGAACCTCTGAGTA	20	60.04	55	141
	Reverse	AAGCAGCAAGGTACTGGCAA	20	60.04	55
